# Supplementary material for: A Bayesian Framework That Integrates Heterogeneous Data for Inferring Gene Regulatory Networks
Source: Front Bioeng Biotechnol. 2014 May 20;2:13. doi: 10.3389/fbioe.2014.00013 (PMC4126456; doi:10.3389/fbioe.2014.00013)
Supplement: Supplementary file 1 [file Data_Sheet1.ZIP]

Archive with 11 entries (11 files):
- SupplementaryTable7.txt
- SupplementaryTable8.txt
- SupplementaryTable9.txt
- Supplementary Figure 1.pdf
- SupplementaryNote1.pdf
- SupplementaryTable1.txt
- SupplementaryTable2.txt
- SupplementaryTable3.txt
- SupplementaryTable4.txt
- SupplementaryTable5.txt
- SupplementaryTable6.txt
