# Supplementary material for: A Bayesian Framework That Integrates Heterogeneous Data for Inferring Gene Regulatory Networks
Source: Front Bioeng Biotechnol. 2014 May 20;2:13. doi: 10.3389/fbioe.2014.00013 (PMC4126456; doi:10.3389/fbioe.2014.00013)
Supplement: Supplementary file 1 [file Data_Sheet1.ZIP › SupplementaryTable7.txt]

RUNX1	CEBPB
RUNX1	FOS
RUNX1	JUN
CEBPB	EGR1
CEBPB	ESR1
CEBPB	NR3C1
CEBPB	MYB
CREBBP	EGR1
CREBBP	ESR1
CREBBP	MYB
CREBBP	STAT1
CREBBP	STAT3
CREBBP	STAT6
CREBBP	TCF3
ESR1	ESR1
ESR1	XBP1
FOS	NCOR2
NR3C1	NR3C1
NR3C1	PBX1
NR3C1	NCOR2
HIF1A	JUN
JUN	JUN
JUN	NFE2L1
JUN	STAT1
MAX	MAX
NFE2L1	MAFF
NFKBIA	NCOR2
YBX1	TFAP2A
EIF2AK2	STAT1
EIF2AK2	STAT3
MAFF	MAFF
JUN	NCOR2
EIF2AK2	EIF2AK2
STAT1	STAT1
CEBPB	CEBPB
CEBPB	CREBBP
CEBPB	STAT6
CREBBP	CREBBP
CREBBP	SOX9
EGR1	JUN
ESR1	JUND
ESR1	NCOR2
FOS	FOS
FOS	JUND
FOS	STAT1
NR4A1	NR4A1
HOXA5	PBX1
JUND	NFE2L1
NFKBIA	EIF2AK2
YBX1	YBX1
STAT3	STAT3
STAT6	STAT6
NR2F2	NCOR2
HEY1	HEY1
TCF4	TCF4
NFKBIA	NFKBIA
CREBBP	HIF1A
FOS	JUN
NFIL3	NFIL3
XBP1	XBP1
FOS	XBP1
NR3C1	STAT3
STAT1	STAT3
RUNX1	NCOR2
TCF3	TCF3
CREBBP	NR3C1
CREBBP	JUN
ESR1	JUN
NR3C1	JUN
NR4A1	NCOR2
JUN	STAT3
NR3C1	MAFF
STAT3	STAT6
TCF4	TCF3
