# Supplementary material for: A Bayesian Framework That Integrates Heterogeneous Data for Inferring Gene Regulatory Networks
Source: Front Bioeng Biotechnol. 2014 May 20;2:13. doi: 10.3389/fbioe.2014.00013 (PMC4126456; doi:10.3389/fbioe.2014.00013)
Supplement: Supplementary file 1 [file Data_Sheet1.ZIP › SupplementaryTable8.txt]

TF	Target
STAT6	CDIPT
CREBBP	CDIPT
CEBPB	CDIPT
STAT3	CDIPT
MYB	BRD2
CEBPB	BRD2
CREBBP	BRD2
TFAP2A	FOXC1
YBX1	FOXC1
GATA3	HSP90AB1
TFAP2A	USP7
YBX1	USP7
GATA3	MAP2K3
JUN	HEBP2
RUNX1	HEBP2
HIF1A	HEBP2
NFE2L1	HEBP2
STAT1	HEBP2
NCOR2	HEBP2
EGR1	HEBP2
FOS	HEBP2
CREBBP	HEBP2
ESR1	HEBP2
NR3C1	HEBP2
STAT3	HEBP2
STAT1	OXTR
CREBBP	OXTR
JUN	OXTR
EIF2AK2	OXTR
FOS	OXTR
STAT3	OXTR
TCF3	SOX4
CREBBP	SOX4
TCF4	SOX4
MAX	RAP1B
NR2F2	VDAC2
NCOR2	VDAC2
STAT1	PPP4R1
CREBBP	PPP4R1
JUN	PPP4R1
EIF2AK2	PPP4R1
FOS	PPP4R1
STAT3	PPP4R1
EGR2	PTGDS
PBX1	LRIG1
NR3C1	LRIG1
HOXA5	LRIG1
PBX1	LRRFIP1
NR3C1	LRRFIP1
HOXA5	LRRFIP1
MYB	GATA3
CEBPB	GATA3
CREBBP	GATA3
STAT1	WNK1
CREBBP	WNK1
JUN	WNK1
EIF2AK2	WNK1
FOS	WNK1
STAT3	WNK1
MYB	CLCN3
CEBPB	CLCN3
CREBBP	CLCN3
FOXC1	HMGB1
YBX1	OXTR
TFAP2A	OXTR
MAX	GAPDH
FOXC1	VCL
RUNX1	CHSY1
CEBPB	CHSY1
FOS	CHSY1
JUN	CHSY1
NCOR2	CHSY1
TFAP2A	HDLBP
YBX1	HDLBP
NR2F2	RPL13A
NCOR2	RPL13A
ESR1	CHPT1
CEBPB	CHPT1
CREBBP	CHPT1
XBP1	CHPT1
JUND	CHPT1
NCOR2	CHPT1
JUN	CHPT1
SOX9	RTN4
CREBBP	RTN4
FOXC1	GNAS
STAT6	NFE2L1
CREBBP	NFE2L1
CEBPB	NFE2L1
STAT3	NFE2L1
STAT6	RASA1
CREBBP	RASA1
CEBPB	RASA1
STAT3	RASA1
TCF3	HNRNPA2B1
CREBBP	HNRNPA2B1
TCF4	HNRNPA2B1
MAX	TCF3
NR3C1	YWHAQ
CEBPB	YWHAQ
PBX1	YWHAQ
NCOR2	YWHAQ
STAT3	YWHAQ
CREBBP	YWHAQ
JUN	YWHAQ
MAFF	YWHAQ
NR3C1	EIF5
CEBPB	EIF5
PBX1	EIF5
NCOR2	EIF5
STAT3	EIF5
CREBBP	EIF5
JUN	EIF5
MAFF	EIF5
GATA3	CRIP1
NFIL3	CTDSP2
TCF3	IL6ST
CREBBP	IL6ST
TCF4	IL6ST
NFE2L1	STAT6
JUN	STAT6
MAFF	STAT6
JUND	STAT6
STAT3	ESR1
CREBBP	ESR1
EIF2AK2	ESR1
NR3C1	ESR1
STAT1	ESR1
JUN	ESR1
STAT6	ESR1
GATA3	FZD7
SOX9	CELF2
CREBBP	CELF2
STAT1	AGR2
CREBBP	AGR2
JUN	AGR2
EIF2AK2	AGR2
FOS	AGR2
STAT3	AGR2
NFE2L1	STAT3
JUN	STAT3
MAFF	STAT3
JUND	STAT3
RUNX1	ARID1A
CEBPB	ARID1A
FOS	ARID1A
JUN	ARID1A
NCOR2	ARID1A
TCF3	MAX
CREBBP	MAX
TCF4	MAX
NR2F2	IGFBP7
NCOR2	IGFBP7
TFAP2C	PRDX2
TCF4	BTN3A2
TCF3	BTN3A2
GATA3	MORC2
MYB	ACLY
CEBPB	ACLY
CREBBP	ACLY
STAT6	GABARAP
CREBBP	GABARAP
CEBPB	GABARAP
STAT3	GABARAP
ESR1	LRIG1
CEBPB	LRIG1
CREBBP	LRIG1
XBP1	LRIG1
JUND	LRIG1
NCOR2	LRIG1
JUN	LRIG1
ACTG2	NCOR2
STAT3	RABGAP1
CREBBP	RABGAP1
EIF2AK2	RABGAP1
NR3C1	RABGAP1
STAT1	RABGAP1
JUN	RABGAP1
STAT6	RABGAP1
ESR1	HSPA8
CEBPB	HSPA8
CREBBP	HSPA8
XBP1	HSPA8
JUND	HSPA8
NCOR2	HSPA8
JUN	HSPA8
FOXC1	PER1
TCF3	RHEB
CREBBP	RHEB
TCF4	RHEB
MZF1	BHLHE40
PBX1	ATP5F1
NR3C1	ATP5F1
HOXA5	ATP5F1
STAT1	SH3YL1
CREBBP	SH3YL1
JUN	SH3YL1
EIF2AK2	SH3YL1
FOS	SH3YL1
STAT3	SH3YL1
FOXC1	FHL1
TCF3	FOXC1
CREBBP	FOXC1
TCF4	FOXC1
STAT1	TBC1D9
CREBBP	TBC1D9
JUN	TBC1D9
EIF2AK2	TBC1D9
FOS	TBC1D9
STAT3	TBC1D9
EGR2	FGFR1
STAT1	PSMA6
CREBBP	PSMA6
JUN	PSMA6
EIF2AK2	PSMA6
FOS	PSMA6
STAT3	PSMA6
STAT1	PSMA1
CREBBP	PSMA1
JUN	PSMA1
EIF2AK2	PSMA1
FOS	PSMA1
STAT3	PSMA1
YY1	RPL13A
NFIL3	DICER1
PBX1	ACP1
NR3C1	ACP1
HOXA5	ACP1
TCF3	RIPK4
CREBBP	RIPK4
TCF4	RIPK4
MZF1	GPX4
STAT1	STC2
CREBBP	STC2
JUN	STC2
EIF2AK2	STC2
FOS	STC2
STAT3	STC2
TFAP2C	ZFP36
PBX1	USO1
NR3C1	USO1
HOXA5	USO1
CEBPB	CCNG2
RUNX1	CCNG2
EGR1	CCNG2
ESR1	CCNG2
NR3C1	CCNG2
MYB	CCNG2
CREBBP	CCNG2
STAT6	CCNG2
CTNND1	ESR1
STAT1	FEZ2
CREBBP	FEZ2
JUN	FEZ2
EIF2AK2	FEZ2
FOS	FEZ2
STAT3	FEZ2
YBX1	WWOX
TFAP2A	WWOX
ESR1	NHP2L1
CEBPB	NHP2L1
CREBBP	NHP2L1
XBP1	NHP2L1
JUND	NHP2L1
NCOR2	NHP2L1
JUN	NHP2L1
PBX1	FZD7
NR3C1	FZD7
HOXA5	FZD7
ESR1	RPS28
CEBPB	RPS28
CREBBP	RPS28
XBP1	RPS28
JUND	RPS28
NCOR2	RPS28
JUN	RPS28
STAT1	PSMB5
CREBBP	PSMB5
JUN	PSMB5
EIF2AK2	PSMB5
FOS	PSMB5
STAT3	PSMB5
ESR1	TRIM33
CEBPB	TRIM33
CREBBP	TRIM33
XBP1	TRIM33
JUND	TRIM33
NCOR2	TRIM33
JUN	TRIM33
JUN	MT2A
RUNX1	MT2A
HIF1A	MT2A
NFE2L1	MT2A
STAT1	MT2A
NCOR2	MT2A
EGR1	MT2A
FOS	MT2A
CREBBP	MT2A
ESR1	MT2A
NR3C1	MT2A
STAT3	MT2A
ESR1	RPS23
CEBPB	RPS23
CREBBP	RPS23
XBP1	RPS23
JUND	RPS23
NCOR2	RPS23
JUN	RPS23
MAX	ADAR
PBX1	SCGB2A1
NR3C1	SCGB2A1
HOXA5	SCGB2A1
PBX1	SCGB2A2
NR3C1	SCGB2A2
HOXA5	SCGB2A2
TCF4	SKP1
TCF3	SKP1
STAT1	TM9SF2
CREBBP	TM9SF2
JUN	TM9SF2
EIF2AK2	TM9SF2
FOS	TM9SF2
STAT3	TM9SF2
RUNX1	TRIM33
EGR1	TRIM33
NR3C1	TRIM33
MYB	TRIM33
STAT6	TRIM33
TCF3	WSB1
CREBBP	WSB1
TCF4	WSB1
CEBPB	PNRC2
RUNX1	PNRC2
EGR1	PNRC2
ESR1	PNRC2
NR3C1	PNRC2
MYB	PNRC2
CREBBP	PNRC2
STAT6	PNRC2
YY1	ACSL3
JUN	ACTB
RUNX1	ACTB
HIF1A	ACTB
NFE2L1	ACTB
STAT1	ACTB
NCOR2	ACTB
EGR1	ACTB
FOS	ACTB
CREBBP	ACTB
ESR1	ACTB
NR3C1	ACTB
STAT3	ACTB
PBX1	TRA2B
NR3C1	TRA2B
HOXA5	TRA2B
SOX9	BTG1
CREBBP	BTG1
TCF3	RPS11
CREBBP	RPS11
TCF4	RPS11
YY1	KRT14
TCF3	RPS16
CREBBP	RPS16
TCF4	RPS16
XBP1	ELF3
ESR1	ELF3
FOS	ELF3
STAT1	PAM
CREBBP	PAM
JUN	PAM
EIF2AK2	PAM
FOS	PAM
STAT3	PAM
FOXC1	MYL6
TFAP2A	ATP8B1
YBX1	ATP8B1
FOXC1	NR4A1
FOXC1	NR4A2
ESR1	GADD45B
CEBPB	GADD45B
CREBBP	GADD45B
XBP1	GADD45B
JUND	GADD45B
NCOR2	GADD45B
JUN	GADD45B
STAT3	SEMA3F
CREBBP	SEMA3F
EIF2AK2	SEMA3F
NR3C1	SEMA3F
STAT1	SEMA3F
JUN	SEMA3F
STAT6	SEMA3F
CEBPB	ANP32A
RUNX1	ANP32A
EGR1	ANP32A
ESR1	ANP32A
NR3C1	ANP32A
MYB	ANP32A
CREBBP	ANP32A
STAT6	ANP32A
PBX1	ANXA1
NR3C1	ANXA1
HOXA5	ANXA1
NR3C1	ARID1A
PBX1	ARID1A
STAT3	ARID1A
CREBBP	ARID1A
MAFF	ARID1A
CEBPB	SRSF7
RUNX1	SRSF7
EGR1	SRSF7
ESR1	SRSF7
NR3C1	SRSF7
MYB	SRSF7
CREBBP	SRSF7
STAT6	SRSF7
MYB	JUND
CEBPB	JUND
CREBBP	JUND
CEBPB	BLCAP
RUNX1	BLCAP
EGR1	BLCAP
ESR1	BLCAP
NR3C1	BLCAP
MYB	BLCAP
CREBBP	BLCAP
STAT6	BLCAP
ESR1	TRIM37
CEBPB	TRIM37
CREBBP	TRIM37
XBP1	TRIM37
JUND	TRIM37
NCOR2	TRIM37
JUN	TRIM37
TCF3	FTH1
CREBBP	FTH1
TCF4	FTH1
NR2F2	GNAS
NCOR2	GNAS
STAT1	WEE1
CREBBP	WEE1
JUN	WEE1
EIF2AK2	WEE1
FOS	WEE1
STAT3	WEE1
FOXC1	MYOF
FOXC1	BCL6
ESR1	SNN
CEBPB	SNN
CREBBP	SNN
XBP1	SNN
JUND	SNN
NCOR2	SNN
JUN	SNN
FOXC1	BCL2
STAT6	TM9SF2
CEBPB	TM9SF2
EGR2	PHB2
NFE2L1	HEBP1
JUN	HEBP1
MAFF	HEBP1
JUND	HEBP1
STAT1	NR3C1
CREBBP	NR3C1
JUN	NR3C1
EIF2AK2	NR3C1
FOS	NR3C1
STAT3	NR3C1
SOX9	TCF3
CREBBP	TCF3
CEBPB	ABLIM1
RUNX1	ABLIM1
EGR1	ABLIM1
ESR1	ABLIM1
NR3C1	ABLIM1
MYB	ABLIM1
CREBBP	ABLIM1
STAT6	ABLIM1
PBX1	GRB10
NR3C1	GRB10
HOXA5	GRB10
STAT1	HSPD1
CREBBP	HSPD1
JUN	HSPD1
EIF2AK2	HSPD1
FOS	HSPD1
STAT3	HSPD1
YY1	AHNAK
NR2F2	ZFP36L2
NCOR2	ZFP36L2
EGR1	PDGFA
CEBPB	PDGFA
CREBBP	PDGFA
JUN	PDGFA
PBX1	ERP29
NR3C1	ERP29
HOXA5	ERP29
GATA3	NCOA2
TCF3	WDR83OS
CREBBP	WDR83OS
TCF4	WDR83OS
EGR2	BRD2
GATA3	EVL
CEBPB	CCNL1
RUNX1	CCNL1
EGR1	CCNL1
ESR1	CCNL1
NR3C1	CCNL1
MYB	CCNL1
CREBBP	CCNL1
STAT6	CCNL1
JUN	AKT3
RUNX1	AKT3
HIF1A	AKT3
NFE2L1	AKT3
STAT1	AKT3
NCOR2	AKT3
EGR1	AKT3
FOS	AKT3
CREBBP	AKT3
ESR1	AKT3
NR3C1	AKT3
STAT3	AKT3
NFIL3	TNPO1
TCF3	MYH10
CREBBP	MYH10
TCF4	MYH10
TCF4	PXDN
TCF3	PXDN
EGR3	STAT1
TCF3	RPS21
CREBBP	RPS21
TCF4	RPS21
ESR1	PABPC1
CEBPB	PABPC1
CREBBP	PABPC1
XBP1	PABPC1
JUND	PABPC1
NCOR2	PABPC1
JUN	PABPC1
SOX9	ALDH7A1
CREBBP	ALDH7A1
TCF3	RPS20
CREBBP	RPS20
TCF4	RPS20
GATA3	TNS3
MZF1	PTMA
NFE2L1	RUNX1
JUN	RUNX1
MAFF	RUNX1
JUND	RUNX1
STAT1	PSME1
CREBBP	PSME1
JUN	PSME1
EIF2AK2	PSME1
FOS	PSME1
STAT3	PSME1
NFIL3	TNFAIP3
GATA3	FOXO3
TFAP2C	SH3BP5
TFAP2C	MXI1
TCF3	RPS24
CREBBP	RPS24
TCF4	RPS24
FOXC1	CUTA
TFAP2A	HNRNPH1
YBX1	HNRNPH1
HIF1A	GRB10
JUN	GRB10
CREBBP	GRB10
PBX1	HIGD1A
NR3C1	HIGD1A
HOXA5	HIGD1A
EGR1	RPL7A
CEBPB	RPL7A
CREBBP	RPL7A
JUN	RPL7A
CEBPB	STAU1
RUNX1	STAU1
EGR1	STAU1
ESR1	STAU1
NR3C1	STAU1
MYB	STAU1
CREBBP	STAU1
STAT6	STAU1
FOXC1	FBXO9
YY1	GATA3
MZF1	HNRNPA1
TCF3	PLXNB2
CREBBP	PLXNB2
TCF4	PLXNB2
SOX9	KLF9
CREBBP	KLF9
STAT1	TAGLN
CREBBP	TAGLN
JUN	TAGLN
EIF2AK2	TAGLN
FOS	TAGLN
STAT3	TAGLN
SOX9	SERINC3
CREBBP	SERINC3
STAT1	SUMO1
CREBBP	SUMO1
JUN	SUMO1
EIF2AK2	SUMO1
FOS	SUMO1
STAT3	SUMO1
GATA3	ANP32A
STAT6	KLF6
CREBBP	KLF6
CEBPB	KLF6
STAT3	KLF6
TCF4	CUL3
TCF3	CUL3
PBX1	HSPA1A
NR3C1	HSPA1A
HOXA5	HSPA1A
PBX1	DCLK1
NR3C1	DCLK1
HOXA5	DCLK1
CEBPB	STAT6
RUNX1	STAT6
EGR1	STAT6
ESR1	STAT6
NR3C1	STAT6
MYB	STAT6
CREBBP	STAT6
STAT6	STAT6
SOX9	HINT1
CREBBP	HINT1
JUN	SRP14
RUNX1	SRP14
HIF1A	SRP14
NFE2L1	SRP14
STAT1	SRP14
NCOR2	SRP14
EGR1	SRP14
FOS	SRP14
CREBBP	SRP14
ESR1	SRP14
NR3C1	SRP14
STAT3	SRP14
CEBPB	STAT3
RUNX1	STAT3
EGR1	STAT3
ESR1	STAT3
NR3C1	STAT3
MYB	STAT3
CREBBP	STAT3
STAT6	STAT3
PBX1	UBE3A
NR3C1	UBE3A
HOXA5	UBE3A
FOXC1	SRGN
CEBPB	STAT1
RUNX1	STAT1
EGR1	STAT1
ESR1	STAT1
NR3C1	STAT1
MYB	STAT1
CREBBP	STAT1
STAT6	STAT1
NFE2L1	ATP6V1A
JUN	ATP6V1A
MAFF	ATP6V1A
JUND	ATP6V1A
MYB	ACADVL
CEBPB	ACADVL
CREBBP	ACADVL
ESR1	SPSB3
CEBPB	SPSB3
CREBBP	SPSB3
XBP1	SPSB3
JUND	SPSB3
NCOR2	SPSB3
JUN	SPSB3
MYB	DAG1
CEBPB	DAG1
CREBBP	DAG1
MZF1	UBE2D3
TFAP2C	CTBP2
MAX	EEF1B2
ESR1	ATP6V1A
CEBPB	ATP6V1A
CREBBP	ATP6V1A
XBP1	ATP6V1A
NCOR2	ATP6V1A
TFAP2C	CTBP1
NFIL3	MTUS1
PBX1	CAPZA1
NR3C1	CAPZA1
HOXA5	CAPZA1
MAX	HMGN4
NR2F2	PER1
NCOR2	PER1
NFIL3	MEST
MAX	NCOR2
SOX9	MAST4
CREBBP	MAST4
MZF1	PDGFC
NFIL3	PPAP2B
TCF3	NR4A2
CREBBP	NR4A2
TCF4	NR4A2
NFIL3	RALGDS
NFIL3	MGP
TFAP2C	DCLK1
PBX1	HSPA8
NR3C1	HSPA8
HOXA5	HSPA8
TCF3	NR4A1
CREBBP	NR4A1
TCF4	NR4A1
FOXC1	STK24
ESR1	SLC35E1
CEBPB	SLC35E1
CREBBP	SLC35E1
XBP1	SLC35E1
JUND	SLC35E1
NCOR2	SLC35E1
JUN	SLC35E1
CEBPB	CSDE1
RUNX1	CSDE1
EGR1	CSDE1
ESR1	CSDE1
NR3C1	CSDE1
MYB	CSDE1
CREBBP	CSDE1
STAT6	CSDE1
CEBPB	POLR2B
RUNX1	POLR2B
EGR1	POLR2B
ESR1	POLR2B
NR3C1	POLR2B
MYB	POLR2B
CREBBP	POLR2B
STAT6	POLR2B
STAT1	IRF6
CREBBP	IRF6
JUN	IRF6
EIF2AK2	IRF6
FOS	IRF6
STAT3	IRF6
TCF3	NEDD4L
CREBBP	NEDD4L
TCF4	NEDD4L
FOXC1	KBTBD2
NR3C1	HLA-B
CEBPB	HLA-B
PBX1	HLA-B
NCOR2	HLA-B
STAT3	HLA-B
CREBBP	HLA-B
JUN	HLA-B
MAFF	HLA-B
PBX1	CRELD2
NR3C1	CRELD2
HOXA5	CRELD2
MAX	ATF4
NR3C1	HLA-A
CEBPB	HLA-A
PBX1	HLA-A
NCOR2	HLA-A
STAT3	HLA-A
CREBBP	HLA-A
JUN	HLA-A
MAFF	HLA-A
NR2F2	GSTM3
NCOR2	GSTM3
MYB	ACTB
CEBPB	ACTB
SOX9	KLF6
TCF4	NCOA4
TCF3	NCOA4
NR3C1	HLA-E
CEBPB	HLA-E
PBX1	HLA-E
NCOR2	HLA-E
STAT3	HLA-E
CREBBP	HLA-E
JUN	HLA-E
MAFF	HLA-E
GATA3	PEA15
CEBPB	SF3B1
RUNX1	SF3B1
EGR1	SF3B1
ESR1	SF3B1
NR3C1	SF3B1
MYB	SF3B1
CREBBP	SF3B1
STAT6	SF3B1
XBP1	COL1A2
ESR1	COL1A2
FOS	COL1A2
YBX1	SUMO1
TFAP2A	SUMO1
NFE2L1	IRF6
MAFF	IRF6
JUND	IRF6
ESR1	TMEM9B
CEBPB	TMEM9B
CREBBP	TMEM9B
XBP1	TMEM9B
JUND	TMEM9B
NCOR2	TMEM9B
JUN	TMEM9B
PBX1	LIPA
NR3C1	LIPA
HOXA5	LIPA
SOX9	TNFAIP3
CREBBP	TNFAIP3
STAT1	CRELD2
CREBBP	CRELD2
JUN	CRELD2
EIF2AK2	CRELD2
FOS	CRELD2
STAT3	CRELD2
EGR2	CBX3
GATA3	HINT1
YY1	LRRFIP1
PBX1	CHD9
NR3C1	CHD9
HOXA5	CHD9
TFAP2C	GATA3
TFAP2A	FOS
YBX1	FOS
EGR3	TTC3
JUN	SPINT2
RUNX1	SPINT2
HIF1A	SPINT2
NFE2L1	SPINT2
STAT1	SPINT2
NCOR2	SPINT2
EGR1	SPINT2
FOS	SPINT2
CREBBP	SPINT2
ESR1	SPINT2
NR3C1	SPINT2
STAT3	SPINT2
MAX	HADH
PBX1	PGK1
NR3C1	PGK1
HOXA5	PGK1
PBX1	ESR1
HOXA5	ESR1
ESR1	RIPK4
CEBPB	RIPK4
XBP1	RIPK4
JUND	RIPK4
NCOR2	RIPK4
JUN	RIPK4
NR2F2	CTTN
NCOR2	CTTN
NR2F2	LDHA
NCOR2	LDHA
PBX1	TNPO1
NR3C1	TNPO1
HOXA5	TNPO1
MZF1	HNRNPDL
EGR3	CTBP1
XBP1	MXI1
ESR1	MXI1
FOS	MXI1
ESR1	NOP56
CEBPB	NOP56
CREBBP	NOP56
XBP1	NOP56
JUND	NOP56
NCOR2	NOP56
JUN	NOP56
EGR1	SLC7A1
CEBPB	SLC7A1
CREBBP	SLC7A1
JUN	SLC7A1
ESR1	SNRPG
CEBPB	SNRPG
CREBBP	SNRPG
XBP1	SNRPG
JUND	SNRPG
NCOR2	SNRPG
JUN	SNRPG
JUN	GABARAP
RUNX1	GABARAP
HIF1A	GABARAP
NFE2L1	GABARAP
STAT1	GABARAP
NCOR2	GABARAP
EGR1	GABARAP
FOS	GABARAP
ESR1	GABARAP
NR3C1	GABARAP
PBX1	EVL
NR3C1	EVL
HOXA5	EVL
CEBPB	NPM1
RUNX1	NPM1
EGR1	NPM1
ESR1	NPM1
NR3C1	NPM1
MYB	NPM1
CREBBP	NPM1
STAT6	NPM1
GATA3	BCL2
EGR3	NUCKS1
FOXC1	SMAD2
EGR2	IMPDH2
TCF3	PSMD10
CREBBP	PSMD10
TCF4	PSMD10
EGR2	RPS15A
GATA3	BCL6
TFAP2A	FUS
YBX1	FUS
CEBPB	SPTAN1
RUNX1	SPTAN1
EGR1	SPTAN1
ESR1	SPTAN1
NR3C1	SPTAN1
MYB	SPTAN1
CREBBP	SPTAN1
STAT6	SPTAN1
FOXC1	NDUFC1
PBX1	GOLGB1
NR3C1	GOLGB1
HOXA5	GOLGB1
MYB	EIF5
TCF3	EEF1D
CREBBP	EEF1D
TCF4	EEF1D
EGR2	ANP32B
PBX1	RHOB
NR3C1	RHOB
HOXA5	RHOB
PBX1	RHOA
NR3C1	RHOA
HOXA5	RHOA
MZF1	TPI1
RUNX1	ACADVL
FOS	ACADVL
JUN	ACADVL
NCOR2	ACADVL
STAT1	STAT6
EIF2AK2	STAT6
FOS	STAT6
STAT3	STAT6
TCF3	EIF5
TCF4	EIF5
GATA3	PTP4A2
RUNX1	PTPRK
CEBPB	PTPRK
FOS	PTPRK
JUN	PTPRK
NCOR2	PTPRK
YY1	KCNN4
STAT1	STAT1
JUN	STAT1
EIF2AK2	STAT1
FOS	STAT1
STAT3	STAT1
ESR1	P4HB
CEBPB	P4HB
CREBBP	P4HB
XBP1	P4HB
JUND	P4HB
NCOR2	P4HB
JUN	P4HB
STAT1	STAT3
EIF2AK2	STAT3
FOS	STAT3
STAT3	STAT3
PBX1	UBE4A
NR3C1	UBE4A
HOXA5	UBE4A
RUNX1	KLF6
EGR1	KLF6
ESR1	KLF6
NR3C1	KLF6
MYB	KLF6
TCF3	SCGB2A2
CREBBP	SCGB2A2
TCF4	SCGB2A2
CEBPB	KLF9
RUNX1	KLF9
EGR1	KLF9
ESR1	KLF9
NR3C1	KLF9
MYB	KLF9
STAT6	KLF9
JAG2	NOTCH2
SOX9	HSPA8
YY1	AQP3
MAX	YY1
TFAP2A	CTBP1
YBX1	CTBP1
TFAP2A	CTBP2
YBX1	CTBP2
SOX9	ERH
CREBBP	ERH
XBP1	UBE2D3
ESR1	UBE2D3
FOS	UBE2D3
XBP1	RPL13A
ESR1	RPL13A
FOS	RPL13A
MAX	GUK1
FOXC1	NDUFB8
STAT1	PDS5A
CREBBP	PDS5A
JUN	PDS5A
EIF2AK2	PDS5A
FOS	PDS5A
STAT3	PDS5A
NFE2L1	DUSP1
JUN	DUSP1
MAFF	DUSP1
JUND	DUSP1
MZF1	BLCAP
STAT3	PPA1
CREBBP	PPA1
EIF2AK2	PPA1
NR3C1	PPA1
STAT1	PPA1
JUN	PPA1
STAT6	PPA1
STAT1	STAU1
JUN	STAU1
EIF2AK2	STAU1
FOS	STAU1
STAT3	STAU1
MAX	TSC22D1
TFAP2A	H3F3B
YBX1	H3F3B
TCF3	PEA15
CREBBP	PEA15
TCF4	PEA15
TFAP2A	EEF1D
YBX1	EEF1D
ESR1	SGSH
CEBPB	SGSH
CREBBP	SGSH
XBP1	SGSH
JUND	SGSH
NCOR2	SGSH
JUN	SGSH
JUN	CCDC47
RUNX1	CCDC47
HIF1A	CCDC47
NFE2L1	CCDC47
STAT1	CCDC47
NCOR2	CCDC47
EGR1	CCDC47
FOS	CCDC47
CREBBP	CCDC47
ESR1	CCDC47
NR3C1	CCDC47
STAT3	CCDC47
PBX1	BUB3
NR3C1	BUB3
HOXA5	BUB3
TCF3	WAC
CREBBP	WAC
TCF4	WAC
FOXC1	CLIC1
NFE2L1	SOD1
JUN	SOD1
MAFF	SOD1
JUND	SOD1
NR3C1	SH3YL1
STAT6	SH3YL1
TCF3	PEG3
CREBBP	PEG3
TCF4	PEG3
STAT6	VPS13C
CREBBP	VPS13C
CEBPB	VPS13C
STAT3	VPS13C
CEBPB	SGK1
RUNX1	SGK1
EGR1	SGK1
ESR1	SGK1
NR3C1	SGK1
MYB	SGK1
CREBBP	SGK1
STAT6	SGK1
RUNX1	SORL1
CEBPB	SORL1
FOS	SORL1
JUN	SORL1
NCOR2	SORL1
PBX1	NFIB
NR3C1	NFIB
HOXA5	NFIB
RUNX1	UBC
CEBPB	UBC
FOS	UBC
JUN	UBC
NCOR2	UBC
TCF3	EIF1
CREBBP	EIF1
TCF4	EIF1
STAT1	ZFP36L1
CREBBP	ZFP36L1
JUN	ZFP36L1
EIF2AK2	ZFP36L1
FOS	ZFP36L1
STAT3	ZFP36L1
GATA3	NQO1
STAT1	ZFP36L2
CREBBP	ZFP36L2
JUN	ZFP36L2
EIF2AK2	ZFP36L2
FOS	ZFP36L2
STAT3	ZFP36L2
TFAP2A	SIK1
YBX1	SIK1
MYB	RALGDS
CEBPB	RALGDS
CREBBP	RALGDS
EGR2	LYPLA1
TCF3	VIM
CREBBP	VIM
TCF4	VIM
STAT1	ATP5E
CREBBP	ATP5E
JUN	ATP5E
EIF2AK2	ATP5E
FOS	ATP5E
STAT3	ATP5E
MYB	HSPA8
TFAP2A	TUBA1B
YBX1	TUBA1B
YY1	RSRC2
STAT1	ATP5I
CREBBP	ATP5I
JUN	ATP5I
EIF2AK2	ATP5I
FOS	ATP5I
STAT3	ATP5I
TCF4	DPYSL2
TCF3	DPYSL2
STAT1	ATP5J
CREBBP	ATP5J
JUN	ATP5J
EIF2AK2	ATP5J
FOS	ATP5J
STAT3	ATP5J
TFAP2C	PTPRF
STAT6	SIDT2
CREBBP	SIDT2
CEBPB	SIDT2
STAT3	SIDT2
YBX1	GMFB
TFAP2A	GMFB
STAT1	ATP5O
CREBBP	ATP5O
JUN	ATP5O
EIF2AK2	ATP5O
FOS	ATP5O
STAT3	ATP5O
NFE2L1	ZFP36L2
MAFF	ZFP36L2
JUND	ZFP36L2
NFE2L1	ZFP36L1
MAFF	ZFP36L1
JUND	ZFP36L1
NFE2L1	SLC35E1
MAFF	SLC35E1
STAT1	LMO4
CREBBP	LMO4
JUN	LMO4
EIF2AK2	LMO4
FOS	LMO4
STAT3	LMO4
RUNX1	RPS23
HIF1A	RPS23
NFE2L1	RPS23
STAT1	RPS23
EGR1	RPS23
FOS	RPS23
NR3C1	RPS23
STAT3	RPS23
TCF3	RALGDS
TCF4	RALGDS
PBX1	ITSN1
NR3C1	ITSN1
HOXA5	ITSN1
EGR1	RPLP2
CEBPB	RPLP2
CREBBP	RPLP2
JUN	RPLP2
STAT1	ANXA5
CREBBP	ANXA5
JUN	ANXA5
EIF2AK2	ANXA5
FOS	ANXA5
STAT3	ANXA5
FOXC1	PTMA
GATA3	YWHAZ
STAT1	LMNA
CREBBP	LMNA
JUN	LMNA
EIF2AK2	LMNA
FOS	LMNA
STAT3	LMNA
TCF4	CLTC
TCF3	CLTC
PBX1	SMARCA2
NR3C1	SMARCA2
HOXA5	SMARCA2
NFE2L1	IL17RB
JUN	IL17RB
MAFF	IL17RB
JUND	IL17RB
EGR2	GUK1
YY1	SPSB3
STAT3	RNPS1
CREBBP	RNPS1
EIF2AK2	RNPS1
NR3C1	RNPS1
STAT1	RNPS1
JUN	RNPS1
STAT6	RNPS1
JUN	RPS21
RUNX1	RPS21
HIF1A	RPS21
NFE2L1	RPS21
STAT1	RPS21
NCOR2	RPS21
EGR1	RPS21
FOS	RPS21
ESR1	RPS21
NR3C1	RPS21
STAT3	RPS21
TFAP2C	ATP5I
SOX9	NCOA4
CREBBP	NCOA4
TFAP2A	KCMF1
YBX1	KCMF1
MAX	MAP2K3
MAX	PAPSS1
TCF4	PON2
TCF3	PON2
TFAP2A	GGNBP2
YBX1	GGNBP2
YY1	SH3BP5
RUNX1	EDF1
CEBPB	EDF1
FOS	EDF1
JUN	EDF1
NCOR2	EDF1
MZF1	UBR5
YY1	MARCKS
NR3C1	ISG20L2
CEBPB	ISG20L2
PBX1	ISG20L2
NCOR2	ISG20L2
STAT3	ISG20L2
CREBBP	ISG20L2
JUN	ISG20L2
MAFF	ISG20L2
MAX	GALNT1
NR3C1	MYO9A
CEBPB	MYO9A
PBX1	MYO9A
NCOR2	MYO9A
STAT3	MYO9A
CREBBP	MYO9A
JUN	MYO9A
MAFF	MYO9A
XBP1	GUK1
ESR1	GUK1
FOS	GUK1
EGR1	IFNGR1
CEBPB	IFNGR1
CREBBP	IFNGR1
JUN	IFNGR1
NFE2L1	LRBA
JUN	LRBA
MAFF	LRBA
JUND	LRBA
STAT1	RPL28
CREBBP	RPL28
JUN	RPL28
EIF2AK2	RPL28
FOS	RPL28
STAT3	RPL28
STAT1	CYP1B1
CREBBP	CYP1B1
JUN	CYP1B1
EIF2AK2	CYP1B1
FOS	CYP1B1
STAT3	CYP1B1
STAT1	RPL29
CREBBP	RPL29
JUN	RPL29
EIF2AK2	RPL29
FOS	RPL29
STAT3	RPL29
PBX1	TXNDC9
NR3C1	TXNDC9
HOXA5	TXNDC9
JUN	IER2
RUNX1	IER2
HIF1A	IER2
NFE2L1	IER2
STAT1	IER2
NCOR2	IER2
EGR1	IER2
FOS	IER2
CREBBP	IER2
ESR1	IER2
NR3C1	IER2
STAT3	IER2
JUN	PSAP
RUNX1	PSAP
HIF1A	PSAP
NFE2L1	PSAP
STAT1	PSAP
NCOR2	PSAP
EGR1	PSAP
FOS	PSAP
CREBBP	PSAP
ESR1	PSAP
NR3C1	PSAP
STAT3	PSAP
PBX1	DDX5
NR3C1	DDX5
HOXA5	DDX5
EGR2	N4BP2L1
JUN	SEC61B
RUNX1	SEC61B
HIF1A	SEC61B
NFE2L1	SEC61B
STAT1	SEC61B
NCOR2	SEC61B
EGR1	SEC61B
FOS	SEC61B
CREBBP	SEC61B
ESR1	SEC61B
NR3C1	SEC61B
STAT3	SEC61B
TCF3	DMD
CREBBP	DMD
TCF4	DMD
STAT1	RPL24
CREBBP	RPL24
JUN	RPL24
EIF2AK2	RPL24
FOS	RPL24
STAT3	RPL24
JUN	S100A10
RUNX1	S100A10
HIF1A	S100A10
NFE2L1	S100A10
STAT1	S100A10
NCOR2	S100A10
EGR1	S100A10
FOS	S100A10
CREBBP	S100A10
ESR1	S100A10
NR3C1	S100A10
STAT3	S100A10
STAT3	ESD
CREBBP	ESD
EIF2AK2	ESD
NR3C1	ESD
STAT1	ESD
JUN	ESD
STAT6	ESD
NR2F2	PTGDS
NCOR2	PTGDS
ESR1	H3F3B
CEBPB	H3F3B
CREBBP	H3F3B
XBP1	H3F3B
JUND	H3F3B
NCOR2	H3F3B
JUN	H3F3B
NFE2L1	CYP1B1
MAFF	CYP1B1
JUND	CYP1B1
STAT1	GAS6
CREBBP	GAS6
JUN	GAS6
EIF2AK2	GAS6
FOS	GAS6
STAT3	GAS6
STAT1	GAS7
CREBBP	GAS7
JUN	GAS7
EIF2AK2	GAS7
FOS	GAS7
STAT3	GAS7
TCF3	ZFP36
CREBBP	ZFP36
TCF4	ZFP36
YBX1	RASA1
TFAP2A	RASA1
STAT1	COX5B
CREBBP	COX5B
JUN	COX5B
EIF2AK2	COX5B
FOS	COX5B
STAT3	COX5B
YY1	CYB5R3
TCF3	YPEL5
CREBBP	YPEL5
TCF4	YPEL5
STAT1	GAS1
CREBBP	GAS1
JUN	GAS1
EIF2AK2	GAS1
FOS	GAS1
STAT3	GAS1
CEBPB	IER2
YY1	TM2D3
STAT1	IFITM3
CREBBP	IFITM3
JUN	IFITM3
EIF2AK2	IFITM3
FOS	IFITM3
STAT3	IFITM3
NFE2L1	ATP1B1
JUN	ATP1B1
MAFF	ATP1B1
JUND	ATP1B1
STAT1	IFITM1
CREBBP	IFITM1
JUN	IFITM1
EIF2AK2	IFITM1
FOS	IFITM1
STAT3	IFITM1
GATA3	TOB1
GATA3	PIK3R1
NFE2L1	FTH1
JUN	FTH1
MAFF	FTH1
JUND	FTH1
EGR3	EFCAB14
SOX9	TUBB
CREBBP	TUBB
STAT1	FAM60A
CREBBP	FAM60A
JUN	FAM60A
EIF2AK2	FAM60A
FOS	FAM60A
STAT3	FAM60A
STAT1	KPNB1
CREBBP	KPNB1
JUN	KPNB1
EIF2AK2	KPNB1
FOS	KPNB1
STAT3	KPNB1
ESR1	EEF1D
CEBPB	EEF1D
XBP1	EEF1D
JUND	EEF1D
NCOR2	EEF1D
JUN	EEF1D
ESR1	B2M
CEBPB	B2M
CREBBP	B2M
XBP1	B2M
JUND	B2M
NCOR2	B2M
JUN	B2M
FOXC1	RHOA
NFE2L1	ZMIZ2
JUN	ZMIZ2
MAFF	ZMIZ2
JUND	ZMIZ2
JUN	RHOT1
RUNX1	RHOT1
HIF1A	RHOT1
NFE2L1	RHOT1
STAT1	RHOT1
NCOR2	RHOT1
EGR1	RHOT1
FOS	RHOT1
CREBBP	RHOT1
ESR1	RHOT1
NR3C1	RHOT1
STAT3	RHOT1
ESR1	CNDP2
CEBPB	CNDP2
CREBBP	CNDP2
XBP1	CNDP2
JUND	CNDP2
NCOR2	CNDP2
JUN	CNDP2
STAT3	RNF103
CREBBP	RNF103
EIF2AK2	RNF103
NR3C1	RNF103
STAT1	RNF103
JUN	RNF103
STAT6	RNF103
FOXC1	AGR2
MAX	NPM1
STAT1	KPNA2
CREBBP	KPNA2
JUN	KPNA2
EIF2AK2	KPNA2
FOS	KPNA2
STAT3	KPNA2
STAT1	COX7B
CREBBP	COX7B
JUN	COX7B
EIF2AK2	COX7B
FOS	COX7B
STAT3	COX7B
PBX1	SH3BP4
NR3C1	SH3BP4
HOXA5	SH3BP4
MAX	SPSB3
PBX1	SH3BP5
NR3C1	SH3BP5
HOXA5	SH3BP5
MAX	MTDH
SOX9	TNFRSF21
CREBBP	TNFRSF21
GATA3	POLR1C
RUNX1	HSPA8
EGR1	HSPA8
STAT6	HSPA8
TCF4	LDHA
TCF3	LDHA
JUN	NQO1
RUNX1	NQO1
HIF1A	NQO1
NFE2L1	NQO1
STAT1	NQO1
NCOR2	NQO1
EGR1	NQO1
FOS	NQO1
CREBBP	NQO1
ESR1	NQO1
NR3C1	NQO1
STAT3	NQO1
TFAP2A	TRIB1
YBX1	TRIB1
MYB	HSP90AB1
CEBPB	HSP90AB1
CREBBP	HSP90AB1
MZF1	BRD2
TFAP2C	BMI1
TFAP2A	CXCR4
YBX1	CXCR4
EGR3	TCF25
PBX1	HINT1
NR3C1	HINT1
HOXA5	HINT1
STAT1	PTN
CREBBP	PTN
JUN	PTN
EIF2AK2	PTN
FOS	PTN
STAT3	PTN
STAT1	FYCO1
CREBBP	FYCO1
JUN	FYCO1
EIF2AK2	FYCO1
FOS	FYCO1
STAT3	FYCO1
TCF4	MUC1
TCF3	MUC1
RUNX1	PTMA
CEBPB	PTMA
FOS	PTMA
JUN	PTMA
NCOR2	PTMA
SOX9	MAP4
CREBBP	MAP4
ESR1	GNAI3
CEBPB	GNAI3
CREBBP	GNAI3
XBP1	GNAI3
JUND	GNAI3
NCOR2	GNAI3
JUN	GNAI3
TFAP2C	NOTCH2
TCF3	HDLBP
CREBBP	HDLBP
TCF4	HDLBP
FOXC1	MARCKS
GATA3	AGR2
JUN	TM9SF3
RUNX1	TM9SF3
HIF1A	TM9SF3
NFE2L1	TM9SF3
STAT1	TM9SF3
NCOR2	TM9SF3
EGR1	TM9SF3
FOS	TM9SF3
CREBBP	TM9SF3
ESR1	TM9SF3
NR3C1	TM9SF3
STAT3	TM9SF3
GATA3	RPS11
NR3C1	IFITM3
CEBPB	IFITM3
PBX1	IFITM3
NCOR2	IFITM3
MAFF	IFITM3
NR3C1	IFITM2
CEBPB	IFITM2
PBX1	IFITM2
NCOR2	IFITM2
STAT3	IFITM2
CREBBP	IFITM2
JUN	IFITM2
MAFF	IFITM2
NR3C1	IFITM1
CEBPB	IFITM1
PBX1	IFITM1
NCOR2	IFITM1
MAFF	IFITM1
MYB	DUSP1
CEBPB	DUSP1
CREBBP	DUSP1
GATA3	RPS18
MAX	GLO1
STAT6	HNRNPR
CREBBP	HNRNPR
CEBPB	HNRNPR
STAT3	HNRNPR
FOXC1	MAP2K3
MZF1	MUC1
STAT6	CTTN
CREBBP	CTTN
CEBPB	CTTN
STAT3	CTTN
STAT1	DCLK1
CREBBP	DCLK1
JUN	DCLK1
EIF2AK2	DCLK1
FOS	DCLK1
STAT3	DCLK1
CEBPB	TAGLN2
RUNX1	TAGLN2
EGR1	TAGLN2
ESR1	TAGLN2
NR3C1	TAGLN2
MYB	TAGLN2
CREBBP	TAGLN2
STAT6	TAGLN2
EGR2	PTDSS1
STAT6	HNRNPM
CREBBP	HNRNPM
CEBPB	HNRNPM
STAT3	HNRNPM
TFAP2C	APLP2
GATA3	GATA3
GATA3	CCNG2
ESR1	ARHGEF12
CEBPB	ARHGEF12
CREBBP	ARHGEF12
XBP1	ARHGEF12
JUND	ARHGEF12
NCOR2	ARHGEF12
JUN	ARHGEF12
GATA3	RPS24
CEBPB	BTG2
RUNX1	BTG2
EGR1	BTG2
ESR1	BTG2
NR3C1	BTG2
MYB	BTG2
CREBBP	BTG2
STAT6	BTG2
TCF3	MYLK
CREBBP	MYLK
TCF4	MYLK
CEBPB	BTG1
RUNX1	BTG1
EGR1	BTG1
ESR1	BTG1
NR3C1	BTG1
MYB	BTG1
STAT6	BTG1
YBX1	YWHAQ
TFAP2A	YWHAQ
JUN	SDC4
RUNX1	SDC4
HIF1A	SDC4
NFE2L1	SDC4
STAT1	SDC4
NCOR2	SDC4
EGR1	SDC4
FOS	SDC4
CREBBP	SDC4
ESR1	SDC4
NR3C1	SDC4
STAT3	SDC4
EGR2	MTDH
GATA3	SLC38A2
PBX1	ERBB3
NR3C1	ERBB3
HOXA5	ERBB3
PBX1	ERBB4
NR3C1	ERBB4
HOXA5	ERBB4
MZF1	WNK1
RUNX1	ACSL3
CEBPB	ACSL3
FOS	ACSL3
JUN	ACSL3
NCOR2	ACSL3
EGR2	HSP90AB1
MAX	AKT3
YBX1	YWHAZ
TFAP2A	YWHAZ
TFAP2C	SIK1
NR2F2	ACTG1
NCOR2	ACTG1
STAT1	RUNX1T1
CREBBP	RUNX1T1
JUN	RUNX1T1
EIF2AK2	RUNX1T1
FOS	RUNX1T1
STAT3	RUNX1T1
TFAP2C	ANP32A
STAT1	SRSF7
JUN	SRSF7
EIF2AK2	SRSF7
FOS	SRSF7
STAT3	SRSF7
STAT1	SRSF5
CREBBP	SRSF5
JUN	SRSF5
EIF2AK2	SRSF5
FOS	SRSF5
STAT3	SRSF5
RUNX1	P4HB
FOS	P4HB
NFE2L1	IRS1
JUN	IRS1
MAFF	IRS1
JUND	IRS1
SOX9	CLCN3
YY1	PSME1
SOX9	MARCKS
CREBBP	MARCKS
STAT3	PGK1
CREBBP	PGK1
EIF2AK2	PGK1
STAT1	PGK1
JUN	PGK1
STAT6	PGK1
TCF3	KCNN4
CREBBP	KCNN4
TCF4	KCNN4
FOXC1	ID2
STAT3	CLIC1
CREBBP	CLIC1
EIF2AK2	CLIC1
NR3C1	CLIC1
STAT1	CLIC1
JUN	CLIC1
STAT6	CLIC1
EGR2	FUS
TCF3	TAX1BP1
CREBBP	TAX1BP1
TCF4	TAX1BP1
STAT1	TPT1
CREBBP	TPT1
JUN	TPT1
EIF2AK2	TPT1
FOS	TPT1
STAT3	TPT1
NR3C1	MED13
CEBPB	MED13
PBX1	MED13
NCOR2	MED13
STAT3	MED13
CREBBP	MED13
JUN	MED13
MAFF	MED13
SOX9	MAX
FOXC1	VIM
STAT1	CAST
CREBBP	CAST
JUN	CAST
EIF2AK2	CAST
FOS	CAST
STAT3	CAST
NFE2L1	DYNLT1
JUN	DYNLT1
MAFF	DYNLT1
JUND	DYNLT1
MZF1	ZFP36
STAT1	PGF
CREBBP	PGF
JUN	PGF
EIF2AK2	PGF
FOS	PGF
STAT3	PGF
NFIL3	MYB
XBP1	TUBA1B
ESR1	TUBA1B
FOS	TUBA1B
RUNX1	KRT17
CEBPB	KRT17
FOS	KRT17
JUN	KRT17
NCOR2	KRT17
GATA3	BLCAP
STAT1	BIRC2
CREBBP	BIRC2
JUN	BIRC2
EIF2AK2	BIRC2
FOS	BIRC2
STAT3	BIRC2
TCF3	FOXJ3
CREBBP	FOXJ3
TCF4	FOXJ3
STAT1	LRBA
CREBBP	LRBA
EIF2AK2	LRBA
FOS	LRBA
STAT3	LRBA
EGR3	APEX1
GATA3	EGR1
MYB	NR3C1
CEBPB	NR3C1
JUND	CXCR4
ESR1	CXCR4
FOS	CXCR4
NFE2L1	CXCR4
TCF3	DEK
CREBBP	DEK
TCF4	DEK
STAT6	PITPNB
CREBBP	PITPNB
CEBPB	PITPNB
STAT3	PITPNB
IRS1	GRB10
SOX9	OSBPL1A
CREBBP	OSBPL1A
FOXC1	RPS2
CEBPB	RAB1A
RUNX1	RAB1A
EGR1	RAB1A
ESR1	RAB1A
NR3C1	RAB1A
MYB	RAB1A
CREBBP	RAB1A
STAT6	RAB1A
NFE2L1	POLR2I
JUN	POLR2I
MAFF	POLR2I
JUND	POLR2I
NFE2L1	AKR1C1
JUN	AKR1C1
MAFF	AKR1C1
JUND	AKR1C1
TCF3	DAG1
TCF4	DAG1
TCF3	RABGGTB
CREBBP	RABGGTB
TCF4	RABGGTB
YY1	ZFP36
NR3C1	PPIA
CEBPB	PPIA
PBX1	PPIA
NCOR2	PPIA
STAT3	PPIA
CREBBP	PPIA
JUN	PPIA
MAFF	PPIA
TFAP2C	SEMA3F
TCF3	CXCL12
CREBBP	CXCL12
TCF4	CXCL12
CEBPB	RAB13
RUNX1	RAB13
EGR1	RAB13
ESR1	RAB13
NR3C1	RAB13
MYB	RAB13
CREBBP	RAB13
STAT6	RAB13
GATA3	CIRBP
EGR3	ADD3
CEBPB	SRP14
XBP1	SRP14
JUND	SRP14
XBP1	WDR83OS
ESR1	WDR83OS
FOS	WDR83OS
CAV1	ESR1
SOX9	CNDP2
TCF3	GLO1
CREBBP	GLO1
TCF4	GLO1
CEBPB	CLIC1
FOXC1	MZF1
YY1	PSMA1
ESR1	CREBBP
CEBPB	CREBBP
CREBBP	CREBBP
XBP1	CREBBP
JUND	CREBBP
NCOR2	CREBBP
JUN	CREBBP
PBX1	OAT
NR3C1	OAT
HOXA5	OAT
TFAP2C	DYRK1A
GATA3	ATP1A1
ESR1	SERF2
CEBPB	SERF2
CREBBP	SERF2
XBP1	SERF2
JUND	SERF2
NCOR2	SERF2
JUN	SERF2
TFAP2A	INPP5A
YBX1	INPP5A
STAT1	CARS
CREBBP	CARS
JUN	CARS
EIF2AK2	CARS
FOS	CARS
STAT3	CARS
EGR2	LTBP2
STAT1	DDR1
CREBBP	DDR1
JUN	DDR1
EIF2AK2	DDR1
FOS	DDR1
STAT3	DDR1
PBX1	EEF1B2
NR3C1	EEF1B2
HOXA5	EEF1B2
PBX1	SMARCE1
NR3C1	SMARCE1
HOXA5	SMARCE1
MAX	RRM2
PBX1	NEDD4L
NR3C1	NEDD4L
HOXA5	NEDD4L
FOXC1	BZW1
RUNX1	TIPARP
CEBPB	TIPARP
FOS	TIPARP
JUN	TIPARP
NCOR2	TIPARP
TCF3	FOXO3
CREBBP	FOXO3
TCF4	FOXO3
TCF3	DBI
CREBBP	DBI
TCF4	DBI
TCF3	DDHD2
CREBBP	DDHD2
TCF4	DDHD2
FOXC1	MYO1C
NFE2L1	CANX
JUN	CANX
MAFF	CANX
JUND	CANX
HEY1	CLTC
MZF1	COL6A1
GATA3	CUTA
ESR1	AHNAK
CEBPB	AHNAK
CREBBP	AHNAK
XBP1	AHNAK
JUND	AHNAK
NCOR2	AHNAK
JUN	AHNAK
JUN	HGSNAT
RUNX1	HGSNAT
HIF1A	HGSNAT
NFE2L1	HGSNAT
STAT1	HGSNAT
NCOR2	HGSNAT
EGR1	HGSNAT
FOS	HGSNAT
CREBBP	HGSNAT
ESR1	HGSNAT
NR3C1	HGSNAT
STAT3	HGSNAT
FOXC1	GGNBP2
NFIL3	SIAH1
NFE2L1	GABARAPL2
JUN	GABARAPL2
MAFF	GABARAPL2
JUND	GABARAPL2
PBX1	COX7A2L
NR3C1	COX7A2L
HOXA5	COX7A2L
TCF3	MAGED1
CREBBP	MAGED1
TCF4	MAGED1
STAT1	IRS1
CREBBP	IRS1
EIF2AK2	IRS1
[truncated: 11,155 more rows]
