# Supplementary material for: A Bayesian Framework That Integrates Heterogeneous Data for Inferring Gene Regulatory Networks
Source: Front Bioeng Biotechnol. 2014 May 20;2:13. doi: 10.3389/fbioe.2014.00013 (PMC4126456; doi:10.3389/fbioe.2014.00013)
Supplement: Supplementary file 1 [file Data_Sheet1.ZIP › SupplementaryTable9.txt]

TF	Target
YBX1	GAS6
TFAP2A	RPL35
YBX1	RPL35
HOXA5	RPL28
HIF1A	EIF3D
YBX1	RPL24
MAFF	RPL24
NR3C1	HNRNPC
YBX1	HNRNPC
YBX1	HNRNPA1
YBX1	RPS27A
YBX1	RPS13
HIF1A	CFL1
JUND	RPL18
MYB	RPL18
YBX1	EIF3F
MYB	RPS5
ESR1	RPL27
YBX1	RPL27
HOXA5	RPL27
TFAP2C	STARD7
YBX1	STARD7
STAT3	STARD7
MAX	RPL19
TFAP2C	RPL9
STAT1	RPL6
YBX1	RPL10A
FOS	RPL10A
YY1	CBX3
YBX1	RPL17
MAX	RPL17
EGR1	KHDRBS1
YBX1	KHDRBS1
ESR1	ERH
YBX1	DAD1
HOXA5	YY1
MYB	JTB
YBX1	JTB
CEBPB	JTB
MAFF	JTB
JUND	NONO
YBX1	NONO
NR3C1	RHOA
MAFF	RNPS1
YBX1	RPL30
STAT1	NPM1
HIF1A	CANX
ESR1	CANX
TFAP2C	CANX
YBX1	HNRNPM
ESR1	RPL14
HIF1A	GUK1
YBX1	GUK1
YBX1	RPS7
YBX1	TMED2
EGR1	RPL4
MAX	RPL4
JUN	RPL37
YBX1	RPL37
YBX1	EEF2
YY1	RPS10
YBX1	RPS10
FOS	RPS10
TFAP2C	HNRNPK
ESR1	ANAPC5
YY1	RPS3A
YBX1	RPS3A
YBX1	HNRNPU
CEBPB	HNRNPU
HIF1A	HSP90B1
NR3C1	HSP90B1
YBX1	HSP90B1
YBX1	MSN
JUN	APP
TFAP2A	APP
ESR1	APP
YBX1	APP
GATA3	APP
HIF1A	DSP
NR4A1	DSP
ESR1	DSP
TFAP2C	DSP
GATA3	DSP
YBX1	WDR1
FOS	WDR1
YBX1	NCL
YBX1	CLTC
FOS	TMEM59
MYB	CSRP1
TFAP2C	CSRP1
YBX1	CSRP1
YBX1	MATR3
YBX1	PTGES3
TFAP2C	SET
YBX1	SET
YY1	NDRG1
YBX1	NDRG1
JUN	UBB
MYB	UBB
ESR1	PTPRF
TFAP2C	PTPRF
GATA3	PTPRF
ESR1	YWHAZ
YBX1	YWHAZ
GATA3	YWHAZ
ESR1	SOD1
YBX1	GABARAP
MAFF	GABARAP
EGR1	EIF3CL
HIF1A	LDHA
FOS	LDHA
CEBPB	GNB2L1
YBX1	SSR2
YY1	P4HB
STAT1	P4HB
HIF1A	P4HB
YBX1	P4HB
YBX1	CALM1
YY1	TOMM20
HIF1A	TOMM20
TFAP2A	TOMM20
TFAP2C	TOMM20
YBX1	CD63
ESR1	SPARC
TFAP2C	SPARC
YBX1	SPARC
HIF1A	UBE2D3
MYB	UBE2D3
JUND	XBP1
ESR1	XBP1
YBX1	XBP1
GATA3	XBP1
ESR1	LAPTM4A
STAT1	CD81
TFAP2C	CD81
YBX1	CD81
MAFF	CD81
MYB	PTTG1IP
TFAP2C	PTTG1IP
HOXA5	PTTG1IP
ESR1	HMGB1
YBX1	HMGB1
MAFF	HMGB1
YBX1	GLO1
NR4A1	EEF1G
GATA3	EEF1G
MYB	YWHAQ
YBX1	YWHAQ
ESR1	GSN
GATA3	NPC2
HIF1A	DYNLL1
YBX1	LITAF
FOS	LITAF
GATA3	LITAF
YBX1	GOT2
YBX1	MAPRE1
YBX1	RPL13A
YBX1	SKP1
STAT3	SKP1
YBX1	PPP1CC
HIF1A	PTP4A1
STAT1	NACA
EGR1	GPX1
HIF1A	PGK1
YBX1	PGK1
YBX1	SUMO3
YBX1	RPS27
ESR1	FTH1
GATA3	FTH1
MAFF	FTH1
HIF1A	NFE2L1
YBX1	ARL6IP5
GATA3	ARL6IP5
YBX1	RPLP1
EGR1	CTNNA1
MYB	CTNNA1
GATA3	CTNNA1
YBX1	MAT2A
ESR1	LAMC1
GATA3	LAMC1
ESR1	BZW1
STAT1	GNAS
TFAP2C	GNAS
YBX1	GNAS
YBX1	ANXA5
YBX1	PEA15
TFAP2C	ODC1
YBX1	ODC1
MAX	ODC1
STAT1	IQGAP1
GATA3	IQGAP1
HOXA5	DAZAP2
STAT1	MCL1
YBX1	MCL1
MYB	HSPA1A
YBX1	HSPA1B
HOXA5	TMBIM6
ESR1	HSPD1
TFAP2C	HSPD1
GATA3	HSPD1
ESR1	CIRBP
CEBPB	CIRBP
EGR1	PSME1
NR4A1	PSME1
JUND	PSME1
YBX1	PSME1
ESR1	PAFAH1B1
GATA3	PAFAH1B1
YY1	ATP5O
HIF1A	ATP5O
CEBPB	ATP5O
YBX1	RPS15
HIF1A	SNRPD2
CEBPB	SNRPD2
HOXA5	SNRPD2
MYB	RAP1B
HOXA5	RPS21
MYB	TMEM66
STAT1	IST1
MYB	IST1
HIF1A	RPS8
YBX1	CNOT1
YBX1	DHCR24
CEBPB	DHCR24
YBX1	PSAP
HOXA5	PSAP
ESR1	S100A10
YBX1	S100A10
GATA3	S100A10
TFAP2A	CCT8
YBX1	CCT8
STAT3	NOP56
YBX1	CCT4
ESR1	EPAS1
YBX1	EPAS1
GATA3	EPAS1
MAFF	EPAS1
TFAP2A	DNAJA1
HIF1A	PGAM1
ESR1	STAT1
GATA3	STAT1
YBX1	RPL23
CEBPB	RPL23
JUND	TRA2B
FOXO3	TRA2B
ESR1	PALLD
GATA3	PALLD
YY1	HLA-E
STAT1	HLA-E
EGR1	HLA-E
TFAP2C	TACC1
YBX1	EIF4A2
YBX1	TAGLN2
FOXO3	BTG1
ESR1	BTG1
STAT3	BTG1
GATA3	BTG1
CEBPB	BTG1
TFAP2C	COX6A1
YBX1	COX6A1
ESR1	RERE
ESR1	HMGN1
YY1	SEC31A
HOXA5	SEC31A
JUND	SDCBP
YBX1	SDCBP
GATA3	SDCBP
TFAP2C	FUS
CEBPB	FUS
MYB	CLTA
YBX1	CLTA
JUN	SEPHS2
ESR1	SEPHS2
FOXO3	RPL31
TFAP2A	RPL31
YBX1	RPL31
YBX1	UBA1
YBX1	ABLIM1
HIF1A	ALDOA
TFAP2C	ALDOA
YBX1	ALDOA
YBX1	PPIB
CEBPB	ACTA2
GATA3	PPT1
YBX1	TAX1BP1
HIF1A	MDH1
YBX1	CD59
EGR1	HIF1A
ESR1	HIF1A
TFAP2C	CD9
YY1	TXNIP
STAT1	TXNIP
FOXO3	TXNIP
ESR1	TXNIP
YBX1	TXNIP
GATA3	TXNIP
EGR1	ANXA1
YBX1	BLCAP
GATA3	BLCAP
HOXA5	BLCAP
HIF1A	ADD3
GATA3	ADD3
CEBPB	ADD3
NR3C1	DUSP1
YBX1	DUSP1
CEBPB	DUSP1
MYB	RAB6A
NR3C1	RPS18
FOS	RPS18
MYB	ANP32A
YBX1	ANP32A
YBX1	GOLGB1
YBX1	CTTN
JUND	STOM
TFAP2C	STOM
FOS	PSMC2
HIF1A	TM9SF2
YBX1	TM9SF2
GATA3	TM9SF2
JUND	BCLAF1
YBX1	BCLAF1
YY1	TUBA1B
YBX1	ARF4
HOXA5	ARF4
MAFF	ARF4
ESR1	LGALS1
ESR1	CSE1L
YBX1	CSE1L
NR4A1	ITGB5
TFAP2A	CDH1
ESR1	CDH1
YBX1	CDH1
GATA3	CDH1
YY1	PLP2
EGR1	PLP2
ESR1	HLA-DPB1
ESR1	GPNMB
GATA3	GPNMB
YBX1	TIMP3
STAT1	YBX3
YBX1	IGFBP7
YBX1	PUM1
GATA3	PUM1
HIF1A	BHLHE40
TFAP2C	BHLHE40
HIF1A	GNAI3
YBX1	HTRA1
YBX1	LRPAP1
TFAP2C	IDH1
YBX1	IDH1
YBX1	CREG1
HIF1A	CSTB
TFAP2C	CSTB
HIF1A	RPL3
YBX1	CTBP2
HOXA5	CTBP2
TFAP2C	SNRNP70
HIF1A	ENO1
EGR1	ENO1
ESR1	ENO1
ESR1	BTG2
YBX1	BTG2
GATA3	BTG2
YY1	ATP1B1
NR3C1	ATP1B1
ESR1	ATP1B1
GATA3	ATP1B1
MAFF	ATP1B1
YBX1	CDIPT
MAFF	CDIPT
YBX1	COX7A2L
YBX1	RPS16
MYB	SYPL1
YBX1	SYPL1
YBX1	HNRNPAB
ESR1	MKRN1
YBX1	MKRN1
GATA3	MKRN1
ESR1	CYR61
YBX1	CYR61
YY1	SEC11A
NR3C1	SEC11A
ESR1	SEC11A
GATA3	SEC11A
HIF1A	WSB1
YBX1	WSB1
YBX1	PRNP
ESR1	ANP32B
YBX1	ANP32B
YY1	SH3BGRL
YBX1	IFITM2
TFAP2A	MYL12B
CEBPB	MYL12B
YBX1	ATP5B
YBX1	ARHGEF12
YBX1	VAMP3
YY1	YME1L1
TFAP2A	SF3A1
TFAP2C	CST3
YBX1	CST3
ESR1	ZFP36L2
GATA3	NBR1
HIF1A	DHX15
YBX1	DHX15
ESR1	RBM5
YBX1	RBM5
GATA3	RBM5
HOXA5	TRAM1
YBX1	RPL36A
YBX1	ALDH2
GATA3	CAT
YY1	PTDSS1
FOS	PTDSS1
ESR1	RHEB
YBX1	BUB3
HIF1A	SCRN1
ESR1	SCRN1
GATA3	SCRN1
HIF1A	JUN
YBX1	JUN
JUN	NQO1
FOS	NQO1
YBX1	DKC1
MYB	RPL41
HOXA5	RPL41
MAFF	MYH11
YBX1	NFKBIA
HOXA5	NFKBIA
ESR1	TGFBI
YBX1	TGFBI
GATA3	TGFBI
ESR1	ELF3
TFAP2C	ELF3
GATA3	ELF3
YBX1	TOMM70A
MAFF	TOMM70A
HIF1A	EIF4A1
MYB	EIF4A1
YBX1	ZFP36
ESR1	PABPN1
MAFF	ACTG1
NR3C1	ID2
ESR1	ID2
STAT3	ID2
GATA3	ID2
FOXO3	UQCRQ
HIF1A	NME1
TFAP2C	PODXL
MAX	IRAK1
YBX1	TXNL1
FOS	ANXA2
NR4A1	NISCH
MYB	EIF3H
TFAP2C	ZC3H15
FOS	PPP4R1
FOXO3	KRT18
YBX1	COX7A2
ESR1	OAT
YBX1	OAT
GATA3	OAT
YBX1	IFITM1
YBX1	CALD1
HIF1A	DARS
NR4A1	ACP1
ESR1	IER3
HIF1A	BST2
ESR1	TNC
YBX1	TNC
TFAP2C	JAK1
STAT1	KRT19
NR4A1	KRT19
ESR1	KRT19
YBX1	KRT19
GATA3	KRT19
ESR1	PACSIN2
GATA3	PACSIN2
NR3C1	ITGA6
TFAP2C	ITGA6
YBX1	ITGA6
ESR1	ACSL3
GATA3	ACSL3
YBX1	RPS17
YBX1	TIMP1
YBX1	GJA1
HIF1A	MARCKS
ESR1	MARCKS
YBX1	MARCKS
GATA3	MARCKS
JUND	AKAP1
ESR1	AKAP1
YBX1	AKAP1
GATA3	AKAP1
HIF1A	PSMA1
YBX1	PSMA1
NR3C1	DLG5
ESR1	DLG5
TFAP2C	DLG5
TFAP2C	TPD52
YY1	ENTPD6
YBX1	ENTPD6
ESR1	EPB41L2
TFAP2C	EPB41L2
GATA3	EPB41L2
ESR1	SGK1
ESR1	COX6C
YBX1	COX6C
JUND	EFCAB14
YBX1	RNF13
HIF1A	ADAR
ESR1	ADAR
YBX1	ADAR
GATA3	ADAR
ESR1	MYOF
TFAP2C	MYOF
YBX1	MYOF
HIF1A	VPS26A
ESR1	SH3BP5
TFAP2C	SH3BP5
GATA3	SH3BP5
YBX1	KRT5
HIF1A	USO1
TFAP2C	USO1
YBX1	USO1
ESR1	EFEMP1
GATA3	EFEMP1
TFAP2C	RYBP
YBX1	RYBP
YBX1	LIPA
ESR1	BNIP3
GATA3	BNIP3
CEBPB	SRGN
YBX1	PLAT
FOS	PLAT
TFAP2C	LRRFIP1
HOXA5	LRRFIP1
NR3C1	NR3C1
MYB	NR3C1
TFAP2C	NR3C1
GATA3	NR3C1
YY1	PON2
ESR1	PON2
HIF1A	RRM2
YBX1	RRM2
TFAP2A	B2M
YBX1	B2M
MAFF	B2M
YBX1	IMPDH2
HOXA5	IMPDH2
TFAP2C	DCN
ESR1	FARP1
YBX1	SLC25A36
YBX1	CDK2AP1
ESR1	PLK2
YBX1	CPD
FOS	CPD
NR3C1	CCT2
ESR1	CCT2
YBX1	ALCAM
YBX1	PGM1
GATA3	ATP6V1A
JUN	EGFR
YBX1	EGFR
GATA3	EGFR
MAX	MED13
JUND	HNRNPDL
ESR1	HNRNPDL
ESR1	MORF4L2
MAFF	MORF4L2
YBX1	MEST
HOXA5	EIF1
ESR1	RPL38
YBX1	RPL38
FOS	RPL38
GATA3	RPL38
YY1	SFRP1
STAT3	SFRP1
EGR1	UBE4A
YBX1	UBE4A
GATA3	UBE4A
YY1	LDLR
EGR1	LDLR
ATF3	LDLR
YBX1	LDLR
CEBPB	LDLR
TFAP2A	SDC4
YBX1	SDC4
ESR1	IER2
STAT3	IER2
YY1	UQCR11
HOXA5	COX7B
HOXA5	ARHGAP1
TFAP2C	CPNE3
YBX1	CPNE3
HIF1A	ZMYND11
YBX1	ZMYND11
TFAP2C	CELF2
YBX1	CELF2
YBX1	CREBBP
GATA3	CREBBP
YBX1	NUP133
TFAP2C	GAS7
YBX1	GAS7
ESR1	LIMK2
TFAP2C	LIMK2
YBX1	LIMK2
GATA3	LIMK2
HIF1A	KIAA0907
YBX1	KIAA0907
STAT3	KIAA0907
GATA3	NPTN
YBX1	RAB13
YBX1	N4BP2L2
NR4A1	BMI1
YBX1	NAE1
STAT3	ACTG2
HOXA5	ACTG2
YBX1	SPTLC1
YBX1	HSD17B10
EGR1	CDKN1A
NR4A1	CDKN1A
YBX1	CDKN1A
KLF4	CDKN1A
YBX1	TACSTD2
YBX1	MGP
HIF1A	RSRC2
YY1	ATP5J
JUN	ATP5J
ESR1	PAM
GATA3	PAM
YBX1	NR4A1
ESR1	MATN2
GATA3	MATN2
YBX1	ITGAV
YBX1	MXI1
YBX1	TCEAL4
ESR1	SERPINA3
GATA3	SERPINA3
STAT3	LEPROT
ESR1	KLF10
CEBPB	KLF10
NR3C1	NSF
ESR1	NSF
YBX1	COL1A2
GATA3	DBI
ESR1	CYP1B1
HIF1A	NOTCH2
MYB	NOTCH2
ESR1	NOTCH2
TFAP2C	NOTCH2
HIF1A	ERBB3
GATA3	ERBB3
HIF1A	PFKFB3
JUN	PFKFB3
TFAP2C	PAPD7
TFAP2C	FXYD3
YBX1	TRIM29
JUND	TNFAIP2
YBX1	TNFAIP2
EGR1	DLG1
FOS	PITPNB
YBX1	GMFB
EGR1	VAMP8
JUND	VAMP8
YBX1	ARHGEF7
HIF1A	RANBP9
ESR1	RANBP9
GATA3	RANBP9
MYB	ENSA
TFAP2C	ENSA
YBX1	ENSA
YBX1	IRF6
GATA3	IRF6
YBX1	ADAM10
HIF1A	GUSB
EGR1	RNF103
YBX1	RNF103
CEBPB	RNF103
HIF1A	PEX11B
YBX1	PEX11B
EGR1	ATF3
TFAP2C	ATF3
YBX1	ATF3
YBX1	RASA1
GATA3	RASA1
ESR1	TNFSF10
YBX1	TNFSF10
ESR1	TOB1
GATA3	TOB1
YY1	HIST2H2BE
JUN	FOSB
YBX1	FOSB
MAX	FOSB
HIF1A	CCNG2
FOXO3	CCNG2
ESR1	CCNG2
TFAP2C	CCNG2
YBX1	CCNG2
GATA3	CCNG2
YBX1	INPP1
TFAP2C	LPP
YBX1	LPP
HIF1A	DNAJB9
HOXA5	DNAJB9
YBX1	CNPY2
ESR1	U2AF1
YBX1	U2AF1
YBX1	CD93
HIF1A	DDIT4
YBX1	ANPEP
YY1	SOX9
ESR1	SOX9
GATA3	SOX9
YBX1	GSTA4
HIF1A	FAM13A
YBX1	SIAH1
ESR1	BAG5
ESR1	INPP5A
TFAP2C	INPP5A
GATA3	INPP5A
JUND	SLPI
MYB	RPL27A
YBX1	RPL27A
FOS	PTPRK
MAFF	PTPRK
ESR1	LAMP2
GATA3	LAMP2
HIF1A	CHSY1
TFAP2C	CHSY1
HIF1A	CHST15
ESR1	CHST15
YBX1	CHST15
GATA3	CHST15
MYB	ANXA8L1
FOS	SMAD2
MAX	RAPGEF2
NR4A1	RPS2
FOS	RPS2
HOXA5	RPS2
TFAP2C	EEF1D
YBX1	PDGFRA
ESR1	SEC61B
FOXO3	BCL6
YBX1	BCL6
MYB	ALDH1A3
GATA3	ALDH1A3
GATA3	MYO6
YBX1	SCAF8
GATA3	SCAF8
ESR1	BAMBI
GATA3	BAMBI
YBX1	ETV5
ESR1	SOCS2
CEBPB	SOCS2
GATA3	SRSF5
ESR1	HES1
GATA3	HES1
MAFF	PRPS2
GATA3	FAM8A1
ESR1	HEBP2
GATA3	HEBP2
HIF1A	STC2
TFAP2A	STC2
ESR1	STC2
GATA3	STC2
GATA3	CTDSP2
NR3C1	SCNN1A
YBX1	SCNN1A
NR3C1	SAT1
JUND	SAT1
ESR1	SAT1
YBX1	SAT1
GATA3	SAT1
STAT1	EIF3B
ESR1	EIF3B
YBX1	COL15A1
HIF1A	NDUFC1
YBX1	RTN1
GATA3	PPP6C
EGR1	NDUFS6
ESR1	NDUFS6
TFAP2C	NDUFB5
YBX1	MID1
YBX1	MBNL2
TFAP2A	TBCA
ESR1	TBCA
TFAP2A	BCL2
ESR1	BCL2
CEBPB	BCL2
YBX1	CX3CL1
JUND	FZD7
ESR1	FZD7
YBX1	FZD7
GATA3	FZD7
ESR1	PDE4B
YBX1	PDE4B
HIF1A	LAMA3
ESR1	LAMA3
YBX1	LAMA3
JUND	TDG
TFAP2C	JUND
YBX1	JUND
YBX1	TCF4
ESR1	CEACAM6
GATA3	CEACAM6
YBX1	CTSO
YBX1	BLVRA
YBX1	MRPL33
ESR1	TPD52L1
TFAP2C	TPD52L1
GATA3	TPD52L1
ESR1	SEMA3C
TFAP2C	SEMA3C
GATA3	SEMA3C
YY1	LUC7L3
HIF1A	LUC7L3
YBX1	LUC7L3
YY1	WFDC2
MYB	WFDC2
YBX1	WFDC2
YBX1	ARHGAP29
YBX1	CXADR
MAFF	CNN1
YBX1	MORC2
YBX1	NEBL
ESR1	CA12
GATA3	CA12
NR3C1	PAWR
HOXA5	PAWR
YY1	DUSP4
ESR1	DUSP4
ESR1	RABGAP1
YBX1	RABGAP1
GATA3	RABGAP1
FOS	MAOB
YBX1	TPM2
YY1	PROM1
YBX1	MT1X
TFAP2C	S100P
ESR1	REEP1
YBX1	KCNN4
EGR1	ALOX5
ESR1	PPIC
GATA3	PPIC
HIF1A	STC1
ESR1	TFF3
GATA3	TFF3
CEBPB	TFF3
HOXA5	TFF3
MYB	TFAP2A
ESR1	TFAP2A
GATA3	TFAP2A
TFAP2C	LTBP2
YBX1	LTBP2
NR4A1	IRS1
YBX1	WIF1
YY1	KRT15
TFAP2C	KRT15
YBX1	KRT15
STAT3	KRT15
ESR1	IARS
HIF1A	MYB
EGR1	MYB
MYB	MYB
ESR1	MYB
GATA3	MYB
MYB	BTN3A2
YBX1	SERPINB5
EGR1	EEF1A1
MAX	EEF1A1
HOXA5	SRPX
JUN	CSTA
JUND	CSTA
ESR1	CSTA
TFAP2C	CSTA
YBX1	CSTA
FOS	CSTA
GATA3	CSTA
TFAP2C	EMP2
ESR1	TFF1
YBX1	TFF1
GATA3	TFF1
JUND	FABP7
TFAP2C	FABP7
YBX1	FABP7
ESR1	GABRP
YBX1	GABRP
ESR1	KIT
ESR1	CRIP1
YBX1	SLC26A2
YBX1	KRT17
CEBPB	KRT17
NR3C1	SPINK5
TFAP2A	PCMT1
ESR1	ESR1
TFAP2C	ESR1
YBX1	ESR1
STAT3	ESR1
HOXA5	ESR1
ESR1	AREG
GATA3	AREG
YBX1	CXCL13
YBX1	EGR2
ESR1	TFAP2C
HOXA5	TFAP2C
YBX1	CLDN10
MAFF	PEBP1
HOXA5	BBOX1
ESR1	PDZK1
YBX1	PDZK1
GATA3	PDZK1
MYB	ZBTB20
TFAP2C	DCLK1
YBX1	DCLK1
TFAP2C	DAG1
EGR1	PDGFA
MYB	PDGFA
CEBPB	PDGFA
HIF1A	UGP2
YBX1	UGP2
CEBPB	CPB1
YBX1	TAGLN
YBX1	TMED9
YBX1	UQCRB
YBX1	ZBTB16
YY1	RELN
YBX1	SCGB2A1
TFAP2C	FOXJ3
YBX1	FOXJ3
GATA3	FOXJ3
EGR1	SNRPA1
TFAP2A	SRSF10
YBX1	SRSF10
GATA3	EGR3
ESR1	SLC26A3
FOXO3	CNBP
TFAP2C	ANXA11
ESR1	ANK3
YBX1	ANK3
GATA3	ANK3
NR3C1	DHRS2
NR4A1	DHRS2
MYB	DHRS2
ESR1	DHRS2
TFAP2C	DHRS2
FOXO3	KLHL24
YBX1	EIF4H
YBX1	PDE4C
TFAP2C	SCGB1D2
YBX1	OXTR
MAFF	OXTR
TFAP2A	HOXC6
ESR1	HOXC6
YBX1	HOXC6
GATA3	HOXC6
ESR1	CA6
YBX1	KRT10
YBX1	ST13
YBX1	PFDN5
JUN	H2AFY
TFAP2C	H2AFY
YBX1	DDR1
ESR1	LETMD1
TFAP2C	LETMD1
GATA3	LETMD1
FOS	TFRC
YBX1	SRRM2
YBX1	ATP5L
ESR1	GADD45B
YY1	RPL36AL
FOS	HINT1
YBX1	NCKAP1
TFAP2C	NCOR2
YBX1	METTL7A
YBX1	GORASP2
YBX1	LALBA
HIF1A	RBM39
YBX1	GLG1
GATA3	GLG1
TFAP2C	ARPC2
YBX1	ARPC2
FOS	TTC3
GATA3	TTC3
JUND	SIK1
FOXO3	SIK1
STAT3	SIK1
HIF1A	DDX21
JUN	DDX21
TFAP2C	DDX21
YBX1	DDX21
YBX1	APLP2
GATA3	APLP2
HOXA5	ADAM28
ESR1	RCAN1
YBX1	RCAN1
MAFF	CAPZA1
GATA3	CTNND1
YBX1	C4B
YBX1	PDIA3
JUN	FLNB
FOXO3	FLNB
TFAP2C	FLNB
YBX1	FLNB
HOXA5	FLNB
ESR1	PTP4A2
GATA3	PTP4A2
YBX1	YBX1
TFAP2C	ACTN1
EGR1	XRCC5
YBX1	XRCC5
CEBPB	XRCC5
YBX1	RPS14
GATA3	RPS14
ESR1	CD24
HIF1A	CCNI
YBX1	SRSF3
YBX1	PRDX1
YBX1	MAGED2
ESR1	CAPN2
YBX1	CAPN2
YBX1	BRD2
ESR1	PDLIM1
YBX1	PDLIM1
GATA3	PDLIM1
YBX1	RPS3
YBX1	RPL39
YBX1	EIF3E
TFAP2A	DDX17
MYB	DDX17
TFAP2C	DDX17
YBX1	DDX17
HIF1A	HLA-B
TFAP2C	FLOT1
STAT1	NAP1L1
CEBPB	NAP1L1
STAT1	TSC22D3
JUN	TSC22D3
ESR1	TSC22D3
TFAP2C	TSC22D3
YBX1	TSC22D3
GATA3	TSC22D3
EGR1	ATP5G2
YY1	HNRNPR
MYB	HNRNPR
TFAP2C	RPL22
YBX1	RPL22
YBX1	LTA4H
MAX	VAPA
NR3C1	CD46
ESR1	ELOVL5
TFAP2C	ELOVL5
YBX1	ELOVL5
JUND	CLU
ESR1	CLU
YBX1	CLU
FOS	CLU
GATA3	CLU
EGR1	PSMA6
HOXA5	PSMA6
TFAP2C	COMT
GATA3	ATXN10
YBX1	ATP1B3
YBX1	STK24
YBX1	ATRX
ESR1	SRSF1
YBX1	SRSF1
ESR1	REEP5
YBX1	REEP5
GATA3	REEP5
YBX1	H1F0
YBX1	EIF3G
ESR1	DUSP6
HIF1A	CYCS
YBX1	CYCS
ESR1	SRI
YBX1	SRI
GATA3	SRI
NR3C1	CYFIP1
ESR1	CYFIP1
MAX	CYFIP1
GATA3	CYFIP1
ESR1	SEC62
YBX1	SEC62
ESR1	TGFBR2
YBX1	LGALS3
YBX1	ALDH7A1
FOXO3	KLF6
ESR1	KLF6
GATA3	KLF6
YBX1	TUBB4B
TFAP2A	STAT3
HOXA5	STAT3
STAT1	UCP2
FOXO3	FBXL5
YBX1	FBXL5
MAFF	FBXL5
ESR1	KRT8
YBX1	ESD
ESR1	KRT7
TFAP2C	KRT7
YBX1	KRT7
MYB	SYNCRIP
ESR1	TUBB
TFAP2C	MDH2
MAX	MDH2
GATA3	PAPSS1
TFAP2C	RALGDS
STAT3	EDF1
MYB	H3F3B
EGR1	RAB5A
YY1	CTGF
EGR1	CTGF
GATA3	CTGF
HIF1A	NR2F2
TFAP2C	NR2F2
HIF1A	PLIN2
ESR1	PLIN2
GATA3	PLIN2
HIF1A	ASPH
NR3C1	ASPH
MYB	TCF3
YBX1	TCF3
YBX1	AGR2
STAT1	FOS
ESR1	FOS
GATA3	FOS
YBX1	LMO4
TFAP2C	FERMT2
STAT1	KLF5
YBX1	KLF5
FOS	KLF5
GATA3	KLF5
YBX1	OGT
MAFF	OGT
MYB	DEGS1
YBX1	METTL3
ESR1	LAMB3
STAT3	LAMB3
FOS	LAMB3
ESR1	NFIB
TFAP2C	NFIB
GATA3	ID4
HIF1A	PPM1B
YBX1	PPM1B
TFAP2C	CA2
GATA3	CA2
GATA3	POLR1C
ESR1	EFHD1
TFAP2C	EFHD1
GATA3	EFHD1
YBX1	KRT14
STAT1	RUNX1
HIF1A	RUNX1
ESR1	RUNX1
TFAP2C	RUNX1
YBX1	RUNX1
ESR1	ANXA3
GATA3	ANXA3
YBX1	ENPP2
YBX1	CHI3L1
ESR1	GRB10
YBX1	GRB10
YBX1	PTN
HOXA5	PTN
TFAP2C	OSBPL1A
YBX1	RBPMS
FOS	ATP5I
HIF1A	RNF139
ESR1	RNF139
TFAP2C	RNF139
YBX1	RNF139
JUND	CD36
ESR1	RGL1
TFAP2C	RGL1
GATA3	RGL1
ESR1	GATA3
FOS	GATA3
GATA3	GATA3
ESR1	SLC1A4
YBX1	SLC1A4
YBX1	PDLIM3
ESR1	RIN2
YBX1	RIN2
GATA3	RIN2
MYB	CXCL12
ESR1	FTO
GATA3	FTO
ESR1	HMGN4
MYB	SPP1
GATA3	ZNF410
YBX1	IGFBP3
GATA3	IGFBP3
ESR1	PMP22
YBX1	PMP22
GATA3	PMP22
YBX1	PNN
TFAP2C	HSP90AA1
YBX1	DEFB1
YBX1	SULT1A4
TFAP2C	TTC39A
HIF1A	NCOA4
ESR1	NCOA4
STAT3	PPAP2A
GATA3	PPAP2A
NR3C1	TPM1
TFAP2A	TPM1
YBX1	TPM1
HOXA5	PDHB
HIF1A	GTSE1
MYB	PCDHGA1
NR3C1	SUMO1
YBX1	SUMO1
YBX1	SERPINA1
TFAP2C	NACAP1
ESR1	PTPRO
YBX1	LRPPRC
HIF1A	FBL
YBX1	FBL
YY1	NCALD
MAFF	NCALD
HES1	PTGDS
TFAP2B	PTGDS
MYB	ATP5F1
STAT1	DYNC1H1
YBX1	DYNC1H1
CEBPB	HNRNPA3
ESR1	EIF4B
GATA3	EIF4B
MAFF	ITGB1
YBX1	PRRC2C
CEBPB	UBR4
TFAP2A	IGFBP5
TFAP2C	IGFBP5
YBX1	IGFBP5
HIF1A	ZFP36L1
HOXA5	ZFP36L1
EGR1	COL4A1
YBX1	AHNAK
YBX1	HLA-DPA1
YBX1	CDV3
ESR1	PXDN
GATA3	PXDN
YBX1	RBM25
ESR1	ATP9A
TFAP2C	ATP9A
GATA3	ATP9A
STAT1	CD44
YBX1	PRRC2B
STAT3	PRRC2B
HIF1A	SPTBN1
YBX1	SPTBN1
YBX1	MYL6
HIF1A	SLC25A6
TFAP2A	SLC25A6
ESR1	SLC25A6
TFAP2C	LMNA
ESR1	MTUS1
TFAP2C	MTUS1
YBX1	MTUS1
GATA3	MTUS1
ESR1	CAV1
TFAP2C	SLC39A14
YBX1	HN1L
ESR1	PBX1
HIF1A	SDC2
YBX1	SDC2
YY1	PNISR
HIF1A	PNISR
YBX1	MT2A
YBX1	KCTD12
JUN	IL6ST
JUND	IL6ST
YBX1	IL6ST
HIF1A	TMEM87A
YY1	IFITM3
MYB	IFITM3
STAT1	PREPL
ESR1	PPAP2B
TFAP2C	PPAP2B
GATA3	PPAP2B
YBX1	MAP1B
ESR1	PIK3R1
YBX1	PIK3R1
GATA3	PIK3R1
CEBPB	PIK3R1
TFAP2A	MTDH
CEBPB	SLC7A1
FOXO3	SEL1L3
GATA3	SEL1L3
HOXA5	YIPF6
ESR1	PDLIM5
YBX1	PDLIM5
GATA3	PDLIM5
YBX1	NEDD4L
YY1	KBTBD2
YBX1	KBTBD2
YBX1	SETD2
HIF1A	KDM4B
MYB	KDM4B
YBX1	KDM4B
ATF4	CEBPB
ESR1	CEBPB
YBX1	CEBPB
HIF1A	MXRA7
ESR1	WEE1
GATA3	WEE1
GATA3	AIM1
HIF1A	SPRY1
ESR1	SPRY1
YBX1	SPRY1
GATA3	SPRY1
HIF1A	GAPDH
CEBPD	GAPDH
ESR1	CAST
GATA3	CAST
YBX1	PDCD4
TFAP2C	AUTS2
TFAP2A	UQCRC2
YBX1	UQCRC2
NR4A1	AKT3
MYB	AKT3
YBX1	AKT3
GATA3	AKT3
TFAP2A	ARID5B
ESR1	ARID5B
MYB	TMEM41B
TFAP2C	EHBP1
ESR1	LHFPL2
TFAP2C	LHFPL2
YBX1	LHFPL2
GATA3	LHFPL2
ESR1	TIPARP
YBX1	TIPARP
GATA3	TIPARP
CEBPB	TIPARP
YBX1	CEP68
TFAP2A	DDHD2
YBX1	DDHD2
HOXA5	DDHD2
ESR1	LRBA
GATA3	LRBA
YBX1	MDN1
ESR1	RND3
GATA3	RND3
ESR1	PCGF3
YBX1	PCGF3
GATA3	TCF7L2
JUND	FTL
YBX1	FTL
YBX1	MT1E
ESR1	CTBP1
YBX1	CTBP1
ESR1	NCOA2
GATA3	NCOA2
TFAP2C	CDK19
GATA3	CDK19
ESR1	TSPYL4
GATA3	TSPYL4
ESR1	TBC1D9
TFAP2C	TBC1D9
GATA3	TBC1D9
HOXA5	TBC1D9
ESR1	TRIM37
GATA3	TRIM37
JUND	ZC3HAV1
ESR1	ZC3HAV1
GATA3	ZC3HAV1
ESR1	WWC1
YY1	ACTR3
YBX1	ACTR3
ESR1	FOXC1
GATA3	FOXC1
YBX1	EIF2AK2
TFAP2C	SHANK2
YBX1	SHANK2
FOS	SHANK2
HOXA5	SHANK2
YBX1	RPS12
YBX1	COL6A1
FOS	COL6A1
TFAP2C	SPDEF
YBX1	SPDEF
ESR1	NSUN5P2
YBX1	NSUN5P2
GATA3	NSUN5P2
YY1	KPNB1
ESR1	KPNB1
YBX1	KPNB1
TFAP2C	RAB3GAP1
YBX1	RAB3GAP1
ESR1	KLC1
GATA3	KLC1
YBX1	PAMR1
ESR1	KRT6B
STAT1	MUC1
GATA3	ASAH1
YBX1	KRT81
ESR1	NSUN5
YBX1	NSUN5
YBX1	INSR
MYB	RPSA
YBX1	SUMO2
HIF1A	RAP2B
YBX1	RAP2B
TFAP2C	EFNA5
HIF1A	TF
ESR1	TF
YY1	MYBPC1
TFAP2C	FUBP1
HIF1A	SRSF7
ESR1	SRSF7
YBX1	SRSF7
YBX1	PDLIM4
NR3C1	AKR7A2
NR4A1	AKR7A2
YBX1	MTMR4
MYB	RCHY1
HOXA5	RPS9
MYB	UPF3A
MAX	UPF3A
ESR1	GLA
TFAP2C	SELENBP1
YBX1	SELENBP1
NR4A1	CDC42BPA
HIF1A	SPG7
YBX1	SPG7
TFAP2C	ATP8B1
YBX1	CLDN8
YBX1	MYO1C
ESR1	NOTCH2NL
TFAP2C	NOTCH2NL
ESR1	ARMCX6
NR3C1	ITGBL1
YBX1	ITGBL1
HIF1A	SON
YBX1	PLEKHA5
GATA3	PLEKHA5
ESR1	FEZ2
GATA3	FNBP1L
JUND	PRDX2
YBX1	PRDX2
GATA3	PABPC1
YBX1	PGF
YBX1	SPTAN1
YBX1	TNN
YBX1	FBXW12
YBX1	DDX27
YBX1	RLIM
YBX1	LAMB2
GATA3	LAMB2
MYB	CXCR4
YBX1	CXCR4
YBX1	NOMO3
MYB	YWHAB
JUND	CHCHD2
YBX1	NGRN
FOXO3	S100A6
YBX1	S100A6
MAFF	S100A6
YY1	ITM2B
HIF1A	TMSB10
YBX1	TMSB10
GATA3	EIF2AK1
STAT3	WAC
GATA3	WAC
JUND	GSTK1
YY1	CNDP2
STAT1	RPS26
TFAP2C	SERF2
YBX1	SERF2
STAT3	SERF2
YBX1	ADI1
MYB	RAB31
ESR1	RAB31
TFAP2C	RAB31
YBX1	RAB31
GATA3	RAB31
EGR1	POMP
YBX1	POMP
FOS	POMP
HIF1A	NDUFA4
TFAP2A	NDUFA4
YBX1	NDUFA4
ESR1	WDR83OS
ESR1	YPEL5
GATA3	YPEL5
MAFF	YPEL5
YY1	UFC1
HIF1A	UFC1
YBX1	UFC1
YBX1	NUCKS1
ESR1	GOLPH3
GATA3	GOLPH3
HIF1A	GLTSCR2
YBX1	GLTSCR2
STAT1	YTHDF2
TFAP2C	CCDC47
FOXO3	CHMP3
GATA3	CHMP3
MYB	EVL
TFAP2C	LUC7L2
YBX1	LUC7L2
ESR1	HIGD1A
YBX1	QARS
TFAP2C	PPA1
YBX1	PPA1
HIF1A	TNS3
ESR1	TNS3
TFAP2C	TNS3
YBX1	TNS3
GATA3	TNS3
TFAP2C	BACE2
YBX1	BACE2
TFAP2C	HSD17B12
YBX1	HSD17B12
HIF1A	MIF
YBX1	MMADHC
YBX1	EPS15
JUND	LIMA1
TFAP2A	LIMA1
YBX1	LIMA1
GATA3	LIMA1
GATA3	KLHDC2
HIF1A	KCMF1
YBX1	CMTM6
YBX1	FAM129A
YBX1	TSPAN13
TFAP2C	MORF4L1
GATA3	MORF4L1
CEBPB	MORF4L1
EGR1	MAT2B
YBX1	MAT2B
MAFF	MAT2B
ESR1	CXCL14
TFAP2A	SNN
ESR1	SNN
YBX1	SNN
ESR1	RBM47
YBX1	RBM47
ESR1	SLC38A2
YBX1	SLC38A2
YBX1	UFM1
FOXO3	PRPF40A
FOS	PRPF40A
MAFF	GGNBP2
YY1	CHMP5
MYB	CHMP5
ESR1	CHMP5
YBX1	MFSD1
HIF1A	ZNF395
HIF1A	TSR1
YBX1	VPS4B
GATA3	LMBRD1
ESR1	REXO2
ESR1	MKNK2
TFAP2C	MKNK2
TFAP2C	MLPH
JUN	SCPEP1
YBX1	SCPEP1
EGR1	NDUFB4
YBX1	NDUFB4
ESR1	SLC38A1
TFAP2C	SLC38A1
STAT3	ZDHHC6
MAFF	ZDHHC6
GATA3	CAMK2N1
TFAP2C	GALNT7
YBX1	RHOT1
YBX1	NAV2
NR3C1	VPS13C
EGR1	HEBP1
TFAP2C	HEBP1
YBX1	HEBP1
GATA3	HEBP1
ESR1	ZCCHC8
GATA3	ZCCHC8
HIF1A	UXT
YBX1	UXT
GATA3	UXT
ESR1	TRPS1
YBX1	FAM13B
YBX1	NIT2
HIF1A	NEMF
NR4A1	NEMF
TFAP2A	NEMF
YBX1	NEMF
HIF1A	ATPIF1
ESR1	VPS28
YBX1	PDGFC
NR3C1	RGCC
YBX1	RGCC
YBX1	CDK5RAP3
YBX1	VAV3
TFAP2A	PANK2
YBX1	PANK2
GATA3	TNFRSF21
CEBPB	TNFRSF21
YBX1	ARID1A
GATA3	ARID1A
TFAP2C	KRT23
YBX1	KRT23
ESR1	MYO5C
TFAP2C	MYO5C
ESR1	DNAJC12
GATA3	DNAJC12
TFAP2C	MYO9A
ESR1	WWOX
TFAP2C	WWOX
YBX1	WWOX
YBX1	FKBP11
YY1	SCUBE2
YBX1	SCUBE2
YBX1	RNF128
YBX1	RBM15
YBX1	AK5
ESR1	PRR11
YBX1	CADPS2
YBX1	RAB11FIP1
HIF1A	RPL36
ESR1	VTCN1
YBX1	VTCN1
GATA3	VTCN1
EGR1	EHF
ESR1	EHF
YBX1	EHF
FOS	EHF
GATA3	EHF
STAT1	CCNL1
JUND	CCNL1
MAFF	CCNL1
MYB	USP48
TFAP2A	FAM60A
ESR1	FAM60A
YBX1	FAM60A
GATA3	FAM60A
TFAP2C	EPB41L4B
YBX1	EPB41L4B
ESR1	MRPL20
YBX1	ELF5
MAX	ELF5
MAFF	ELF5
YY1	SLC35E1
HIF1A	SLC35E1
ESR1	SLC35E1
YBX1	SLC35E1
GATA3	SLC35E1
YBX1	DDX47
TFAP2C	ATP1A1
ESR1	RIPK4
TFAP2C	RIPK4
YBX1	RIPK4
GATA3	RIPK4
TFAP2C	ARID4B
JUN	TXNDC5
TFAP2C	TXNDC5
YY1	SOD2
YY1	BNIP3L
HIF1A	BNIP3L
FOXO3	BNIP3L
JUN	STX16
NR3C1	STX16
GATA3	STX16
TFAP2C	TNPO2
HIF1A	BHLHE41
YBX1	BHLHE41
ESR1	CRISPLD2
TFAP2C	CRISPLD2
GATA3	CRISPLD2
TFAP2C	KCNMA1
ESR1	CHPT1
TFAP2C	CHPT1
MAX	CHPT1
CEBPB	UBA52
HIF1A	TM2D3
ESR1	VCAN
YBX1	VCAN
TFAP2C	YTHDF1
YBX1	YTHDF1
FOS	YTHDF1
HIF1A	TNS1
ESR1	PANK3
YBX1	HDLBP
STAT1	NTRK2
JUND	NTRK2
TFAP2C	NTRK2
YBX1	NTRK2
STAT3	NTRK2
YBX1	PHF11
STAT1	TNPO1
JUND	TNPO1
GATA3	LONP2
HOXA5	LONP2
MAFF	LONP2
YBX1	RARRES1
YBX1	GUCY1A3
TFAP2C	AMIGO2
GATA3	AMIGO2
HIF1A	RPL26
YBX1	RPL26
MYB	SH3BP4
ESR1	SH3BP4
TFAP2C	SH3BP4
GATA3	SH3BP4
HOXA5	URI1
MAFF	SFN
YY1	SGSH
ESR1	SEMA3F
TFAP2C	SEMA3F
YBX1	SEMA3F
GATA3	SEMA3F
STAT1	SGSM2
HIF1A	SGSM2
YBX1	MAFF
STAT3	PER1
ESR1	NBL1
GATA3	NBL1
TFAP2C	OTUB1
HIF1A	AQP3
YBX1	AQP3
TFAP2C	MAST4
NR3C1	GAK
HIF1A	MZF1
TFAP2C	MZF1
ESR1	HEY1
GATA3	HEY1
MYB	CXXC1
YBX1	CXXC1
