# Supplementary material for: A Bayesian Framework That Integrates Heterogeneous Data for Inferring Gene Regulatory Networks
Source: Front Bioeng Biotechnol. 2014 May 20;2:13. doi: 10.3389/fbioe.2014.00013 (PMC4126456; doi:10.3389/fbioe.2014.00013)
Supplement: Supplementary file 1 [file Data_Sheet1.ZIP › SupplementaryTable1.txt]

TF	Target
FOXA1	TCF1
FOXA2	TCF1
ONECUT1	TCF1
HNF4A	TCF1
HNF1A	TCF1
CEBPA	TCF1
RXRA	TCF1
PPARG	TCF1
RARG	TCF1
PPARA	TCF1
RARB	TCF1
RARA	TCF1
TCF1	TCF2
FOXA1	TCF2
FOXA2	TCF2
ONECUT1	TCF2
HNF4A	TCF2
HNF1A	TCF2
RARA	TCF2
RXRB	TCF2
RXRA	TCF2
FOXA1	FOXA1
FOXA2	FOXA1
ONECUT1	FOXA1
PPARA	FOXA1
RXRA	FOXA1
PPARG	FOXA1
CEBPB	FOXA1
RARG	FOXA1
RARB	FOXA1
RARA	FOXA1
TCF1	FOXA2
FOXA2	FOXA2
FOXA1	FOXA2
ONECUT1	FOXA2
CEBPA	FOXA2
RXRA	FOXA2
PPARG	FOXA2
RARG	FOXA2
PPARA	FOXA2
RARB	FOXA2
RARA	FOXA2
FOXA1	FOXA3
FOXA2	FOXA3
ONECUT1	FOXA3
CEBPA	FOXA3
RXRA	FOXA3
PPARG	FOXA3
RARG	FOXA3
PPARA	FOXA3
RARB	FOXA3
RARA	FOXA3
TCF1	HNF4A
FOXA1	HNF4A
FOXA2	HNF4A
ONECUT1	HNF4A
PPARG	HNF4A
CEBPB	HNF4A
RXRA	HNF4A
RARA	HNF4A
RXRB	HNF4A
TCF1	HNF4G
FOXA1	HNF4G
FOXA2	HNF4G
ONECUT1	HNF4G
CEBPA	HNF4G
RARA	HNF4G
RXRB	HNF4G
RXRA	HNF4G
RORA	HNF4G
CEBPB	HNF4G
TCF1	ONECUT1
FOXA2	ONECUT1
FOXA1	ONECUT1
ONECUT1	ONECUT1
RARA	ONECUT1
RXRB	ONECUT1
RXRA	ONECUT1
RORA	ONECUT1
CEBPB	ONECUT1
TCF1	CEBPA
FOXA1	CEBPA
FOXA2	CEBPA
ONECUT1	CEBPA
FOXA3	CEBPA
HNF4A	CEBPA
HNF1A	CEBPA
CEBPA	CEBPA
RARA	CEBPA
RXRB	CEBPA
RXRA	CEBPA
HNF4A	CEBPB
HNF1A	CEBPB
PPARG	CEBPB
CEBPB	CEBPB
RXRA	CEBPB
RARA	CEBPB
RXRB	CEBPB
FOXA1	PPARA
FOXA2	PPARA
ONECUT1	PPARA
HNF4A	PPARA
HNF1A	PPARA
CEBPA	PPARA
PPARG	PPARA
CEBPB	PPARA
RXRA	PPARA
RARA	PPARA
RXRB	PPARA
RARG	PPARA
PPARA	PPARA
RARB	PPARA
RORA	PPARA
TCF1	PPARD
FOXA1	PPARD
FOXA2	PPARD
ONECUT1	PPARD
HNF4A	PPARD
HNF1A	PPARD
CEBPA	PPARD
PPARG	PPARD
CEBPB	PPARD
RXRA	PPARD
RARA	PPARD
RXRB	PPARD
RARG	PPARD
PPARA	PPARD
RARB	PPARD
RORA	PPARD
TCF1	PPARG
FOXA1	PPARG
FOXA2	PPARG
ONECUT1	PPARG
HNF4A	PPARG
HNF1A	PPARG
CEBPA	PPARG
RXRA	PPARG
PPARG	PPARG
RARG	PPARG
PPARA	PPARG
RARB	PPARG
RARA	PPARG
RORA	PPARG
CEBPB	PPARG
FOXA1	RARA
FOXA2	RARA
ONECUT1	RARA
HNF4A	RARA
HNF1A	RARA
CEBPA	RARA
PPARG	RARA
CEBPB	RARA
RXRA	RARA
RARA	RARA
RXRB	RARA
RARG	RARA
PPARA	RARA
RARB	RARA
RORA	RARA
FOXA2	RARB
FOXA1	RARB
ONECUT1	RARB
CEBPB	RARB
CEBPD	RARB
PPARG	RARB
RORA	RARB
RARB	RARB
FOXA1	RARG
FOXA2	RARG
ONECUT1	RARG
HNF4A	RARG
HNF1A	RARG
PPARG	RARG
CEBPB	RARG
RXRA	RARG
RARA	RARG
RXRB	RARG
RARG	RARG
PPARA	RARG
RARB	RARG
RORA	RARG
FOXA2	RXRA
FOXA1	RXRA
ONECUT1	RXRA
HNF4A	RXRA
HNF1A	RXRA
PPARG	RXRA
CEBPB	RXRA
RXRA	RXRA
RARA	RXRA
RXRB	RXRA
RARG	RXRA
PPARA	RXRA
RARB	RXRA
FOXA2	RXRB
FOXA1	RXRB
ONECUT1	RXRB
HNF4A	RXRB
HNF1A	RXRB
PPARG	RXRB
CEBPB	RXRB
RXRA	RXRB
RARG	RXRB
PPARA	RXRB
RARB	RXRB
RARA	RXRB
TCF1	RORA
FOXA2	RORA
FOXA1	RORA
ONECUT1	RORA
HNF4A	RORA
HNF1A	RORA
CEBPA	RORA
RORA	RORA
CEBPB	RORA
TCF1	RORC
FOXA1	RORC
FOXA2	RORC
ONECUT1	RORC
HNF4A	RORC
HNF1A	RORC
PPARG	RORC
CEBPB	RORC
RXRA	RORC
RARA	RORC
RXRB	RORC
RARG	RORC
PPARA	RORC
RARB	RORC
RORA	RORC
