# Supplementary material for: A Bayesian Framework That Integrates Heterogeneous Data for Inferring Gene Regulatory Networks
Source: Front Bioeng Biotechnol. 2014 May 20;2:13. doi: 10.3389/fbioe.2014.00013 (PMC4126456; doi:10.3389/fbioe.2014.00013)
Supplement: Supplementary file 1 [file Data_Sheet1.ZIP › SupplementaryTable2.txt]

HNF1A	HNF1B
CEBPD	CEBPB
CEBPB	PPARG
FOXA2	FOXA1
RXRB	RARA
FOXA2	ONECUT1
CEBPB	RORA
RXRB	RARB
HNF4A	HNF1A
RXRA	PPARG
RXRA	RARG
RARB	CEBPB
RXRA	PPARA
RXRA	RARB
RXRA	RARA
ONECUT1	FOXA1
