# Supplementary material for: A Bayesian Framework That Integrates Heterogeneous Data for Inferring Gene Regulatory Networks
Source: Front Bioeng Biotechnol. 2014 May 20;2:13. doi: 10.3389/fbioe.2014.00013 (PMC4126456; doi:10.3389/fbioe.2014.00013)
Supplement: Supplementary file 1 [file Data_Sheet1.ZIP › SupplementaryTable3.txt]

TF	Target
FOXA1	TCF1
HNF4A	TCF1
ONECUT1	TCF1
CEBPA	TCF1
RXRA	TCF1
TCF1	TCF2
FOXA1	TCF2
HNF4A	TCF2
RARA	TCF2
FOXA1	FOXA1
FOXA2	FOXA1
PPARA	FOXA1
PPARG	FOXA1
RXRA	FOXA1
TCF1	FOXA2
FOXA2	FOXA2
CEBPA	FOXA2
RXRA	FOXA2
FOXA1	FOXA3
CEBPA	FOXA3
RXRA	FOXA3
TCF1	HNF4A
FOXA1	HNF4A
PPARG	HNF4A
RARA	HNF4A
TCF1	HNF4G
FOXA1	HNF4G
CEBPA	HNF4G
RARA	HNF4G
RORA	HNF4G
TCF1	ONECUT1
FOXA2	ONECUT1
RARA	ONECUT1
RORA	ONECUT1
TCF1	CEBPA
FOXA1	CEBPA
FOXA3	CEBPA
HNF4A	CEBPA
ONECUT1	CEBPA
CEBPA	CEBPA
RARA	CEBPA
HNF4A	CEBPB
PPARG	CEBPB
RARA	CEBPB
FOXA1	PPARA
HNF4A	PPARA
CEBPA	PPARA
PPARG	PPARA
RARA	PPARA
RXRA	PPARA
RORA	PPARA
TCF1	PPARD
FOXA1	PPARD
FOXA2	PPARD
HNF4A	PPARD
CEBPA	PPARD
PPARG	PPARD
RARA	PPARD
RXRA	PPARD
RORA	PPARD
TCF1	PPARG
FOXA1	PPARG
FOXA2	PPARG
HNF4A	PPARG
ONECUT1	PPARG
CEBPA	PPARG
RXRA	PPARG
RORA	PPARG
FOXA1	RARA
FOXA2	RARA
HNF4A	RARA
CEBPA	RARA
PPARG	RARA
RARA	RARA
RXRA	RARA
RORA	RARA
FOXA2	RARB
CEBPB	RARB
FOXA1	RARG
FOXA2	RARG
HNF4A	RARG
PPARG	RARG
RARA	RARG
RXRA	RARG
RORA	RARG
FOXA2	RXRA
HNF4A	RXRA
PPARG	RXRA
RARA	RXRA
RXRA	RXRA
FOXA2	RXRB
HNF4A	RXRB
PPARG	RXRB
RXRA	RXRB
TCF1	RORA
FOXA2	RORA
HNF4A	RORA
CEBPA	RORA
RORA	RORA
TCF1	RORC
FOXA1	RORC
HNF4A	RORC
PPARG	RORC
RARA	RORC
RXRA	RORC
RORA	RORC
