# Supplementary material for: A Bayesian Framework That Integrates Heterogeneous Data for Inferring Gene Regulatory Networks
Source: Front Bioeng Biotechnol. 2014 May 20;2:13. doi: 10.3389/fbioe.2014.00013 (PMC4126456; doi:10.3389/fbioe.2014.00013)
Supplement: Supplementary file 1 [file Data_Sheet1.ZIP › SupplementaryTable4.txt]

Selected Genes
GAS6
RPL35
RPL28
EIF4G2
EIF3D
PARK7
SRP14
GDI2
RPL11
RPL21
RPL24
HNRNPC
HNRNPA1
RPS27A
RPS13
FAU
TARDBP
CFL1
RPL18
EIF3F
RPS5
RPL27
RPL34
NARS
STARD7
RPL19
SLC25A3
RPS11
RPL9
DDX5
RPL6
RPL10A
CBX3
RPL17
PSMB2
KHDRBS1
DDX39B
ERH
DAD1
YY1
JTB
NONO
RHOA
RNPS1
RPS24
RPL30
NPM1
HSP90AB1
ARF1
SNX3
CANX
HNRNPM
HNRNPD
RPL14
GUK1
OAZ1
KARS
RPS7
COX4I1
TMED2
RPL4
FNTA
RPS25
RPL37
EEF2
RPS10
HNRNPK
ANAPC5
RPS3A
HNRNPU
EIF3A
HSP90B1
MSN
APP
PRKAR1A
DSP
WDR1
NCL
CLTC
TMEM59
CSRP1
CAP1
MATR3
PTGES3
SET
NDRG1
UBB
PTPRF
YWHAZ
SOD1
MARCKSL1
GABARAP
EIF3CL
LDHA
GNB2L1
SSR2
P4HB
CALM1
TOMM20
CD63
SPARC
UBE2D3
XBP1
LAPTM4A
RPL32
CD81
PTTG1IP
HMGB1
GLO1
EEF1G
YWHAQ
GSN
NPC2
DYNLL1
LITAF
EEF1B2
GOT2
ACADVL
MAPRE1
RPL13A
SKP1
RPL10
PPP1CC
ACTR2
PTP4A1
NACA
GPX1
PGK1
SUMO3
RPS27
NUMA1
FTH1
SRSF2
NFE2L1
ARL6IP5
DPYSL2
RPLP1
CTNNA1
MAT2A
LAMC1
PTMA
BZW1
ATF4
GNAS
RPS15A
ANXA5
PEA15
ODC1
IQGAP1
XRCC6
DAZAP2
MCL1
HSPA1A
HSPA1B
ACTB
TMBIM6
HSPD1
CIRBP
PSME1
PAFAH1B1
ATP5O
RPS15
TPI1
RPL29
SNRPD2
ZNF207
RAP1B
RPS21
BCAP31
TMEM66
IST1
RPS8
CNOT1
DHCR24
PSAP
S100A10
CCT8
NOP56
CCT4
EPAS1
DNAJA1
PGAM1
STAT1
RPL23
TRA2B
PALLD
HLA-E
RPLP2
TACC1
EIF4A2
KTN1
TAGLN2
BTG1
COX6A1
RPS23
VCL
DEK
RPL8
RERE
HMGN1
SEC31A
RPS20
SDCBP
FUS
CLTA
SEPHS2
RPL31
UBA1
ABLIM1
ALDOA
PPIB
SERP1
ACTA2
PPT1
TAX1BP1
MDH1
CD59
HIF1A
IPO7
CKAP4
CD9
HADHB
TXNIP
ANXA1
DSTN
LDHB
HNRNPH1
BLCAP
RPLP0
ADD3
HADH
DUSP1
RAB6A
RPS18
ANP32A
GOLGB1
CTTN
STOM
PSMC2
SF3B1
NHP2L1
TM9SF2
BCLAF1
KPNA2
TUBA1B
RBBP7
ARF4
LGALS1
GPX4
CSE1L
ITGB5
ACLY
CDH1
COX7C
ECHS1
PLP2
HLA-DPB1
GPNMB
TIMP3
YBX3
IGFBP7
PUM1
BHLHE40
ATP6V0E1
GNAI3
HTRA1
LRPAP1
IDH1
CREG1
CSTB
DDX3X
ERP29
RPL3
CTBP2
SNRNP70
NDUFB8
ENO1
BTG2
ATP1B1
CDIPT
COX7A2L
RPS16
SYPL1
HNRNPAB
MKRN1
ARHGDIB
CYR61
SEC11A
PPIA
WSB1
PRNP
ANP32B
NREP
SH3BGRL
IFITM2
MYL12B
ATP5B
EMP1
STAT6
ARHGEF12
VAMP3
YME1L1
SF3A1
CST3
ZFP36L2
CUL3
PPP2CB
NBR1
DHX15
RBM5
TRAM1
RPL36A
SOX4
ALDH2
VIM
CAT
PTDSS1
COX6B1
TIA1
RHEB
BUB3
SCRN1
JUN
NQO1
DKC1
RPL41
MYH11
USP7
NFKBIA
TGFBI
ELF3
TOMM70A
APOD
EIF4A1
ZFP36
FHL1
SAR1A
PABPN1
ACTG1
LAMP1
ID2
UQCRQ
NME1
PODXL
SFPQ
IRAK1
TXNL1
ANXA2
NISCH
EIF3H
ZC3H15
PPP4R1
KRT18
COX7A2
OAT
PHB2
IFITM1
CALD1
PRDX3
DARS
ACP1
IER3
BST2
TNC
JAK1
KRT19
PACSIN2
CNIH
ITGA6
ACSL3
RPS17
TIMP1
GJA1
MARCKS
AKAP1
PSMA1
DLG5
TPD52
EGR1
ENTPD6
EPB41L2
GALNT1
CLCN3
SGK1
COX6C
EFCAB14
RNF13
ADAR
MYOF
POLR2B
VPS26A
SH3BP5
KRT5
USO1
EPCAM
EFEMP1
RYBP
LIPA
BNIP3
SRGN
PLAT
LRRFIP1
NR3C1
PON2
CYB5R3
FAM3C
RRM2
B2M
IMPDH2
DCN
FARP1
SLC25A36
CDK2AP1
PLK2
CPD
CCT2
ALCAM
PGM1
ATP6V1A
EGFR
MED13
KIF5B
HNRNPDL
MORF4L2
SPEN
DYNLT1
TJP1
MEST
LANCL1
EIF1
RPL38
SFRP1
UBE4A
LDLR
SDC4
BIRC2
IER2
SLC39A6
UQCR11
COX7B
ARHGAP1
CPNE3
ZMYND11
CELF2
CREBBP
NUP133
PTBP1
GAS7
LIMK2
TMED5
ARL4C
KIAA0907
BRD8
NPTN
TRIB1
PSMB4
RAB13
N4BP2L2
BMI1
NAE1
ACTG2
SPTLC1
HSD17B10
CDKN1A
TACSTD2
MGP
RSRC2
ATP5J
PAM
NR4A1
COX5B
MATN2
ITGAV
MXI1
CBFB
TCEAL4
SERPINA3
LEPROT
NKTR
RGS2
KLF10
NSF
COL1A2
DBI
CYP1B1
AP3S1
NOTCH2
ERBB3
PFKFB3
PAPD7
FXYD3
TRIM29
TNFAIP2
DLG1
PITPNB
GMFB
VAMP8
ARHGEF7
GSTM3
MYLK
RANBP9
ENSA
IRF6
ADAM10
GUSB
RNF103
TNFAIP3
CSDE1
SERTAD2
PEX11B
ATF3
RASA1
TNFSF10
TOB1
HIST2H2BE
IFNGR1
ITM2A
GBP2
FOSB
CCNG2
INPP1
LPP
DNAJB9
CNPY2
U2AF1
CD93
DDIT4
ANPEP
SOX9
ZMPSTE24
NDUFV2
ATP5J2
GSTA4
FAM13A
SIAH1
BAG5
INPP5A
LYPLA1
RPL23A
RABGAP1L
SLPI
RPL27A
PTPRK
LAMP2
CHSY1
CHST15
KLHL21
ANXA8L1
SMAD2
RAPGEF2
RPS2
EEF1D
PDGFRA
SEC61B
BCL6
GLS
ALDH1A3
MYO6
SCAF8
BAMBI
SNRPE
ETV5
SOCS2
SRSF5
HES1
PRPS2
FAM8A1
HEBP2
STC2
CTDSP2
SCNN1A
SAT1
EIF3B
TPBG
COL15A1
NDUFC1
RTN1
SORL1
PPP6C
KLF9
NFIL3
NDUFS6
NDUFB5
MID1
MBNL2
TBCA
BCL2
CX3CL1
FZD7
PDE4B
LAMA3
TDG
JUND
TCF4
CEACAM6
CTSO
BLVRA
MRPL33
TPD52L1
SEMA3C
LUC7L3
DMD
WFDC2
ARHGAP29
CXADR
CNN1
MORC2
NEBL
CA12
CEBPD
PAWR
DUSP4
SH3YL1
RABGAP1
PCBP2
MAOB
FRY
TPM2
FOXO3
TUBB2A
AKR1C1
MGST2
PROM1
MT1X
S100P
REEP1
KCNN4
DIMT1
ALOX5
DST
GAS1
PPIC
STC1
NR4A2
TFF3
TFAP2A
LTBP2
IRS1
WIF1
TGFBR3
KRT15
IARS
MT1G
RCBTB2
MYB
BTN3A2
SERPINB5
EEF1A1
SRPX
CSTA
EMP2
PFN2
TFF1
FABP7
GABRP
KIT
CRIP1
SLC26A2
KRT17
SPINK5
PCMT1
ESR1
AREG
CXCL13
EGR2
PER2
TFAP2C
HNRNPA2B1
CLDN10
PEBP1
BBOX1
DBT
PDZK1
CFD
ZBTB20
DCLK1
DAG1
PDGFA
UGP2
CPB1
RUNX1T1
TAGLN
SNRPG
ATP5C1
ZC3H11A
TMED9
UQCRB
ZBTB16
CX3CR1
CEL
RELN
SCGB2A1
FOXJ3
SNRPA1
SRSF10
EGR3
SLC26A3
CNBP
ANXA11
SCGB2A2
ANK3
NDRG2
MT1H
DHRS2
SMARCA2
KLHL24
EIF4H
PDE4C
SCGB1D2
OXTR
HOXC6
CA6
HSPH1
KRT10
ST13
HNRNPH3
PFDN5
CITED1
H2AFY
DDR1
LETMD1
CALM2
STAU1
TFRC
SRRM2
ATP5G3
ATP5L
GADD45B
RPL36AL
HINT1
NCKAP1
NCOR2
METTL7A
GORASP2
LALBA
CYB5A
RBM39
GLG1
ARPC2
PAIP1
TTC3
SIK1
DDX21
APLP2
ADAM28
RCAN1
CAPZA1
CD164
CTNND1
C4B
PDIA3
FLNB
PTP4A2
YBX1
ACTN1
RAC1
XRCC5
RPS14
CD24
CCNI
CLIC1
HMGN2
SRSF3
PRDX1
MAGED2
CAPN2
BRD2
HSPA8
RPN2
PDLIM1
RPS3
RPL39
EIF3E
EIF5
NDUFV1
DDX17
RAB1A
HLA-B
FLOT1
NAP1L1
TSC22D3
ATP5G2
HNRNPR
RPL22
LTA4H
CSNK1D
XPO1
VAPA
CD46
ELOVL5
CLU
PSMB5
SRP72
SRSF6
PSMA6
HLA-C
COMT
ATXN10
ATP1B3
STK24
ATRX
SRSF1
TXN
CSNK1A1
REEP5
UBR5
H1F0
EIF3G
PLXNB2
DUSP6
TOP1
RPS28
CYCS
SRI
CYFIP1
RPL13
SEC62
TGFBR2
LGALS3
ALDH7A1
KLF6
IFI16
UROD
TUBB4B
UBC
STAT3
UCP2
FBXL5
KRT8
ESD
MAGED1
KRT7
STAG2
SYNCRIP
TUBB
DYRK1A
MDH2
PAPSS1
GABARAPL2
RALGDS
EDF1
H3F3B
WDR45B
RAB5A
DDAH1
JAG1
CTGF
NR2F2
PLIN2
ASPH
TCF3
AGR2
RABGGTB
IRS2
FOS
LMO4
FERMT2
KLF5
OGT
PEG3
DEGS1
TUBA1C
METTL3
LAMB3
NFIB
ID4
PPM1B
CA2
AZGP1
POLR1C
MAX
EFHD1
KRT14
RUNX1
ANXA3
ENPP2
CHI3L1
GRB10
SPON1
PTN
OSBPL1A
RBPMS
ATP5I
RNF139
CD36
DLK1
RGL1
GATA3
SLC1A4
CD74
PDLIM3
RIN2
CXCL12
AKR1C2
FTO
CXCL2
HMGN4
SPP1
ZNF410
APEX1
IGFBP3
PMP22
PNN
HSP90AA1
DEFB1
TROVE2
EIF3K
SULT1A4
FBXO9
TTC39A
SPINT2
NCOA4
PPAP2A
RTN4
TPM1
PDHB
GTSE1
PCDHGA1
SUMO1
UBE3A
CFLAR
SERPINA1
NACAP1
FGFR1
LRIG1
PTPRO
LRPPRC
FBL
VDAC2
NCALD
FMO2
PTGDS
ATP5F1
TXNDC9
SERINC3
DYNC1H1
HNRNPA3
EIF4B
TPT1
ITGB1
PRRC2C
UBR4
NOLC1
IGFBP5
ZFP36L1
TMEM123
COL4A1
AHNAK
SMARCE1
HLA-DPA1
WNK1
CDV3
PXDN
RBM25
ATP9A
CD44
PRRC2B
SPTBN1
MYL6
SLC25A6
LMNA
MTUS1
CAV1
RHOB
RBFOX2
SLC39A14
HN1L
TRIM27
PDS5A
EFR3A
PBX1
SDC2
PNISR
MT2A
KCTD12
IL6ST
TMEM87A
IFITM3
H2AFV
PREPL
PPAP2B
MAP1B
PIK3R1
GCOM1
MTDH
QKI
GNG12
SLC7A1
SEL1L3
LIMCH1
YIPF6
MYH10
PDLIM5
SCAMP1
TRIM33
NEDD4L
KBTBD2
YTHDC1
SETD2
KDM4B
CEBPB
MXRA7
WEE1
AIM1
ZNF451
SPRY1
MAP4
GAPDH
CAST
PDCD4
AUTS2
UQCRC2
AKT3
ARID5B
CHD9
TMEM41B
EHBP1
LHFPL2
TIPARP
CEP68
DDHD2
LRBA
MDN1
MSL1
PAPOLA
RND3
SYNM
PCGF3
TCF7L2
ISG20L2
ZBTB18
FTL
MT1E
CTBP1
NCOA2
CDK19
TSPYL4
POLR2I
TBC1D9
CARS
TRIM37
ROCK1
ZC3HAV1
ZFC3H1
WWC1
ACTR3
SEMA5A
DICER1
FOXC1
EIF2AK2
SHANK2
TCF25
N4BP2L1
RPS12
COL6A1
SPDEF
NSUN5P2
VAMP4
KPNB1
RAB3GAP1
MT1F
KLC1
PAMR1
KRT6B
RPL35A
MUC1
ASAH1
KRT81
ATP5A1
NSUN5
INSR
RPSA
HLA-DQA1
HOXA5
CD47
SUMO2
TM2D1
RAP2B
HLA-A
EFNA5
ERBB4
TF
MYBPC1
FUBP1
SRSF7
PDLIM4
AKR7A2
MTMR4
RCHY1
RPS9
UPF3A
GLA
SELENBP1
TFAP2B
SAA2
CDC42BPA
SPG7
ATP8B1
CLDN8
MYO1C
NOTCH2NL
ARMCX6
ITGBL1
SON
PLEKHA5
FEZ2
GLUL
FNBP1L
PRDX2
TSC22D1
PABPC1
PGF
SPTAN1
TNN
MAP2K3
FBXW12
DDX27
RLIM
LAMB2
TMSB4XP8
RGS1
CXCR4
HERPUD1
NOMO3
YWHAB
CHCHD2
NGRN
VPS35
S100A6
ITM2B
TMSB10
WDR6
EIF2AK1
NAMPT
RPL7A
WAC
GSTK1
CNDP2
RPS26
SERF2
TM9SF3
ADI1
RAB31
C3
POMP
NDUFA4
TRMT112
PNRC2
WDR83OS
YPEL5
UFC1
ATP5E
NUCKS1
GOLPH3
GLTSCR2
BZW2
YTHDF2
CCDC47
SLTM
CHMP3
EVL
LUC7L2
HIGD1A
QARS
PPA1
TNS3
BACE2
HSD17B12
CMPK1
MIF
MMADHC
EPS15
LIMA1
KLHDC2
SPCS1
KCMF1
BTBD1
CMTM6
TTC19
FAM129A
VPS51
TSPAN13
MORF4L1
MAT2B
CXCL14
RPS27L
HGSNAT
COA3
SNN
RBM47
SLC38A2
UFM1
PRPF40A
TMEM9B
ARGLU1
GGNBP2
CHMP5
ARFGEF2
MFSD1
ZNF395
TSR1
VPS4B
MAGEF1
LMBRD1
REXO2
NDUFB2
FYCO1
MKNK2
MLPH
TMEM258
SCPEP1
NDUFB4
SLC38A1
ZDHHC6
SAV1
CAMK2N1
GALNT7
RHOT1
NAV2
CRELD2
VPS13C
TRIAP1
HEBP1
ZCCHC8
UXT
TRPS1
FAM13B
RNF38
ECHDC2
NIT2
CHMP4A
HECA
CRTC3
NEMF
LHFP
ATPIF1
VPS28
PDGFC
RGCC
CDK5RAP3
VAV3
PANK2
DUSP22
TNFRSF21
ARID1A
KRT23
MYO5C
DNAJC12
PUS7
MYO9A
WWOX
FKBP11
SCUBE2
IL17RB
RNF128
RBM15
PDGFD
AK5
ATRAID
PRR11
PSMD10
CADPS2
RAB11FIP1
RPL36
VTCN1
EHF
CCNL1
USP48
FAM60A
EPB41L4B
MRPL20
FAM35A
ELF5
SLC35E1
DDX47
ATP1A1
RIPK4
ARID4B
TXNDC5
SOD2
BNIP3L
CUTA
STX16
TNPO2
DENR
BHLHE41
CRISPLD2
KCNMA1
ZFAND6
MTCH1
CHPT1
UBA52
TM2D3
VCAN
YTHDF1
TNS1
PANK3
HDLBP
NTRK2
PHF11
TNPO1
LONP2
KLF4
SPCS3
RARRES1
SEH1L
GUCY1A3
SRRT
AMIGO2
WDR13
RPL26
ACTR10
UBQLN4
SH3BP4
URI1
PDCD6
JAG2
SFN
SGSH
SEMA3F
ITSN1
SGSM2
MAFF
PER1
NBL1
OTUB1
AQP3
MAST4
GAK
MZF1
HEY1
SPSB3
SEMA4C
CXXC1
ZMIZ2
PLSCR3
SIDT2
