# Supplementary material for: A Bayesian Framework That Integrates Heterogeneous Data for Inferring Gene Regulatory Networks
Source: Front Bioeng Biotechnol. 2014 May 20;2:13. doi: 10.3389/fbioe.2014.00013 (PMC4126456; doi:10.3389/fbioe.2014.00013)
Supplement: Supplementary file 1 [file Data_Sheet1.ZIP › SupplementaryTable5.txt]

Selected TFs
IL6ST
JAG2
JAG1
FOXO3
YBX1
ACTG1
ACTG2
MAX
FOS
AKR1C2
ACTR2
HEY1
GATA3
RHOA
NFIL3
MYB
NR2F2
KPNB1
INSR
IFNGR1
EGR1
EGFR
SGK1
EGR3
IRS2
ADAM10
CTBP2
EGR2
SOCS2
PTPRF
ROCK1
STK24
YY1
ESR1
WNK1
IRS1
WEE1
GAK
HES1
MAST4
HIF1A
JUN
TFAP2B
PDGFRA
TFAP2A
NFE2L1
FOXC1
RIPK4
TFAP2C
EIF2AK2
BCLAF1
YWHAZ
CAV1
ERBB3
MKNK2
NFKBIA
CTNND1
KIT
NR3C1
SOX9
STAT6
SUMO1
HOXA5
XBP1
JUND
TCF4
RUNX1
TCF3
PIK3R1
CSNK1A1
ACTB
MAFF
CEBPB
EPAS1
CEBPD
MAP2K3
CREBBP
NR4A1
STAT1
STAT3
ATF4
ATF3
CSNK1D
PLK2
DYRK1A
YWHAQ
MZF1
JAK1
PBX1
NCOR2
KLF4
MYLK
ACTR10
