# Supplementary material for: A Bayesian Framework That Integrates Heterogeneous Data for Inferring Gene Regulatory Networks
Source: Front Bioeng Biotechnol. 2014 May 20;2:13. doi: 10.3389/fbioe.2014.00013 (PMC4126456; doi:10.3389/fbioe.2014.00013)
Supplement: Supplementary file 1 [file Data_Sheet1.ZIP › SupplementaryTable6.txt]

STAT6	CDIPT
MYB	BRD2
TFAP2A	FOXC1
GATA3	HSP90AB1
TFAP2A	USP7
GATA3	MAP2K3
JUN	HEBP2
STAT1	OXTR
TCF3	SOX4
MAX	RAP1B
NR2F2	VDAC2
STAT1	PPP4R1
EGR2	PTGDS
PBX1	LRIG1
PBX1	LRRFIP1
MYB	GATA3
STAT1	WNK1
MYB	CLCN3
FOXC1	HMGB1
YBX1	OXTR
MAX	GAPDH
FOXC1	VCL
RUNX1	CHSY1
TFAP2A	HDLBP
NR2F2	RPL13A
ESR1	CHPT1
SOX9	RTN4
FOXC1	GNAS
STAT6	NFE2L1
STAT6	RASA1
TCF3	HNRNPA2B1
MAX	TCF3
NR3C1	YWHAQ
NR3C1	EIF5
GATA3	CRIP1
NFIL3	CTDSP2
TCF3	IL6ST
NFE2L1	STAT6
STAT3	ESR1
GATA3	FZD7
SOX9	CELF2
STAT1	AGR2
NFE2L1	STAT3
RUNX1	ARID1A
TCF3	MAX
NR2F2	IGFBP7
TFAP2C	PRDX2
TCF4	BTN3A2
GATA3	MORC2
MYB	ACLY
STAT6	GABARAP
ESR1	LRIG1
ACTG2	NCOR2
STAT3	RABGAP1
ESR1	HSPA8
FOXC1	PER1
TCF3	RHEB
MZF1	BHLHE40
PBX1	ATP5F1
STAT1	SH3YL1
FOXC1	FHL1
TCF3	FOXC1
STAT1	TBC1D9
EGR2	FGFR1
STAT1	PSMA6
STAT1	PSMA1
YY1	RPL13A
NFIL3	DICER1
PBX1	ACP1
TCF3	RIPK4
MZF1	GPX4
STAT1	STC2
TFAP2C	ZFP36
PBX1	USO1
CEBPB	CCNG2
CTNND1	ESR1
STAT1	FEZ2
YBX1	WWOX
ESR1	NHP2L1
PBX1	FZD7
ESR1	RPS28
STAT1	PSMB5
ESR1	TRIM33
JUN	MT2A
ESR1	RPS23
MAX	ADAR
PBX1	SCGB2A1
PBX1	SCGB2A2
TCF4	SKP1
STAT1	TM9SF2
CEBPB	TRIM33
TCF3	WSB1
CEBPB	PNRC2
YY1	ACSL3
JUN	ACTB
PBX1	TRA2B
SOX9	BTG1
TCF3	RPS11
YY1	KRT14
TCF3	RPS16
XBP1	ELF3
STAT1	PAM
FOXC1	MYL6
TFAP2A	ATP8B1
FOXC1	NR4A1
FOXC1	NR4A2
ESR1	GADD45B
STAT3	SEMA3F
TCF4	RPS11
CEBPB	ANP32A
PBX1	ANXA1
NR3C1	ARID1A
CEBPB	SRSF7
MYB	JUND
CEBPB	BLCAP
ESR1	TRIM37
TCF3	FTH1
NR2F2	GNAS
STAT1	WEE1
FOXC1	MYOF
FOXC1	BCL6
ESR1	SNN
FOXC1	BCL2
STAT6	TM9SF2
EGR2	PHB2
NFE2L1	HEBP1
STAT1	NR3C1
SOX9	TCF3
CEBPB	ABLIM1
PBX1	GRB10
STAT1	HSPD1
YY1	AHNAK
NR2F2	ZFP36L2
EGR1	PDGFA
PBX1	ERP29
GATA3	NCOA2
TCF3	WDR83OS
EGR2	BRD2
GATA3	EVL
CEBPB	CCNL1
JUN	AKT3
NFIL3	TNPO1
TCF3	MYH10
TCF4	PXDN
EGR3	STAT1
TCF3	RPS21
ESR1	PABPC1
SOX9	ALDH7A1
TCF3	RPS20
GATA3	TNS3
MZF1	PTMA
NFE2L1	RUNX1
STAT1	PSME1
NFIL3	TNFAIP3
GATA3	FOXO3
TFAP2C	SH3BP5
TFAP2C	MXI1
TCF3	RPS24
FOXC1	CUTA
TFAP2A	HNRNPH1
HIF1A	GRB10
PBX1	HIGD1A
EGR1	RPL7A
CEBPB	STAU1
FOXC1	FBXO9
YY1	GATA3
MZF1	HNRNPA1
TCF3	PLXNB2
SOX9	KLF9
STAT1	TAGLN
SOX9	SERINC3
STAT1	SUMO1
GATA3	ANP32A
STAT6	KLF6
TCF4	CUL3
PBX1	HSPA1A
PBX1	DCLK1
CEBPB	STAT6
SOX9	HINT1
JUN	SRP14
CEBPB	STAT3
PBX1	UBE3A
FOXC1	SRGN
CEBPB	STAT1
NFE2L1	ATP6V1A
MYB	ACADVL
ESR1	SPSB3
MYB	DAG1
MZF1	UBE2D3
TFAP2C	CTBP2
MAX	EEF1B2
ESR1	ATP6V1A
TFAP2C	CTBP1
NFIL3	MTUS1
PBX1	CAPZA1
MAX	HMGN4
NR2F2	PER1
NFIL3	MEST
MAX	NCOR2
SOX9	MAST4
MZF1	PDGFC
NFIL3	PPAP2B
TCF3	NR4A2
NFIL3	RALGDS
NFIL3	MGP
TFAP2C	DCLK1
PBX1	HSPA8
TCF3	NR4A1
FOXC1	STK24
ESR1	SLC35E1
CEBPB	CSDE1
CEBPB	POLR2B
STAT1	IRF6
TCF3	NEDD4L
FOXC1	KBTBD2
NR3C1	HLA-B
PBX1	CRELD2
MAX	ATF4
NR3C1	HLA-A
NR2F2	GSTM3
MYB	ACTB
SOX9	KLF6
TCF4	NCOA4
NR3C1	HLA-E
GATA3	PEA15
CEBPB	SF3B1
XBP1	COL1A2
YBX1	SUMO1
NFE2L1	IRF6
ESR1	TMEM9B
PBX1	LIPA
SOX9	TNFAIP3
STAT1	CRELD2
EGR2	CBX3
GATA3	HINT1
YY1	LRRFIP1
PBX1	CHD9
TFAP2C	GATA3
TFAP2A	FOS
EGR3	TTC3
JUN	SPINT2
MAX	HADH
PBX1	PGK1
PBX1	ESR1
ESR1	RIPK4
NR2F2	CTTN
NR2F2	LDHA
PBX1	TNPO1
MZF1	HNRNPDL
EGR3	CTBP1
XBP1	MXI1
ESR1	NOP56
EGR1	SLC7A1
ESR1	SNRPG
JUN	GABARAP
PBX1	EVL
CEBPB	NPM1
GATA3	BCL2
EGR3	NUCKS1
FOXC1	SMAD2
EGR2	IMPDH2
TCF3	PSMD10
EGR2	RPS15A
GATA3	BCL6
TFAP2A	FUS
CEBPB	SPTAN1
FOXC1	NDUFC1
PBX1	GOLGB1
MYB	EIF5
TCF3	EEF1D
EGR2	ANP32B
PBX1	RHOB
PBX1	RHOA
MZF1	TPI1
RUNX1	ACADVL
STAT1	STAT6
TCF3	EIF5
GATA3	PTP4A2
RUNX1	PTPRK
YY1	KCNN4
STAT1	STAT1
ESR1	P4HB
STAT1	STAT3
PBX1	UBE4A
CEBPB	KLF6
TCF3	SCGB2A2
CEBPB	KLF9
JAG2	NOTCH2
SOX9	HSPA8
YY1	AQP3
MAX	YY1
TFAP2A	CTBP1
TFAP2A	CTBP2
SOX9	ERH
XBP1	UBE2D3
XBP1	RPL13A
MAX	GUK1
FOXC1	NDUFB8
STAT1	PDS5A
NFE2L1	DUSP1
MZF1	BLCAP
STAT3	PPA1
STAT1	STAU1
MAX	TSC22D1
TFAP2A	H3F3B
TCF3	PEA15
TFAP2A	EEF1D
ESR1	SGSH
JUN	CCDC47
PBX1	BUB3
TCF3	WAC
FOXC1	CLIC1
NFE2L1	SOD1
STAT3	SH3YL1
TCF3	PEG3
STAT6	VPS13C
CEBPB	SGK1
RUNX1	SORL1
PBX1	NFIB
RUNX1	UBC
TCF3	EIF1
STAT1	ZFP36L1
GATA3	NQO1
STAT1	ZFP36L2
TFAP2A	SIK1
MYB	RALGDS
EGR2	LYPLA1
TCF3	VIM
STAT1	ATP5E
MYB	HSPA8
TFAP2A	TUBA1B
YY1	RSRC2
STAT1	ATP5I
TCF4	DPYSL2
STAT1	ATP5J
TFAP2C	PTPRF
STAT6	SIDT2
YBX1	GMFB
STAT1	ATP5O
NFE2L1	ZFP36L2
NFE2L1	ZFP36L1
NFE2L1	SLC35E1
STAT1	LMO4
JUN	RPS23
TCF3	RALGDS
PBX1	ITSN1
EGR1	RPLP2
STAT1	ANXA5
FOXC1	PTMA
GATA3	YWHAZ
STAT1	LMNA
TCF4	CLTC
PBX1	SMARCA2
NFE2L1	IL17RB
EGR2	GUK1
YY1	SPSB3
STAT3	RNPS1
JUN	RPS21
TFAP2C	ATP5I
SOX9	NCOA4
TFAP2A	KCMF1
MAX	MAP2K3
MAX	PAPSS1
TCF4	PON2
TFAP2A	GGNBP2
YY1	SH3BP5
RUNX1	EDF1
MZF1	UBR5
YY1	MARCKS
NR3C1	ISG20L2
MAX	GALNT1
NR3C1	MYO9A
XBP1	GUK1
EGR1	IFNGR1
NFE2L1	LRBA
STAT1	RPL28
STAT1	CYP1B1
STAT1	RPL29
PBX1	TXNDC9
JUN	IER2
JUN	PSAP
PBX1	DDX5
EGR2	N4BP2L1
JUN	SEC61B
TCF3	DMD
STAT1	RPL24
JUN	S100A10
STAT3	ESD
NR2F2	PTGDS
ESR1	H3F3B
NFE2L1	CYP1B1
STAT1	GAS6
STAT1	GAS7
TCF3	ZFP36
YBX1	RASA1
STAT1	COX5B
YY1	CYB5R3
TCF3	YPEL5
STAT1	GAS1
EGR1	IER2
YY1	TM2D3
STAT1	IFITM3
NFE2L1	ATP1B1
STAT1	IFITM1
GATA3	TOB1
GATA3	PIK3R1
NFE2L1	FTH1
EGR3	EFCAB14
SOX9	TUBB
STAT1	FAM60A
STAT1	KPNB1
ESR1	EEF1D
ESR1	B2M
FOXC1	RHOA
NFE2L1	ZMIZ2
JUN	RHOT1
ESR1	CNDP2
STAT3	RNF103
FOXC1	AGR2
MAX	NPM1
STAT1	KPNA2
STAT1	COX7B
PBX1	SH3BP4
MAX	SPSB3
PBX1	SH3BP5
MAX	MTDH
SOX9	TNFRSF21
GATA3	POLR1C
CEBPB	HSPA8
TCF4	LDHA
JUN	NQO1
TFAP2A	TRIB1
MYB	HSP90AB1
MZF1	BRD2
TFAP2C	BMI1
TFAP2A	CXCR4
EGR3	TCF25
PBX1	HINT1
STAT1	PTN
STAT1	FYCO1
TCF4	MUC1
RUNX1	PTMA
SOX9	MAP4
ESR1	GNAI3
TFAP2C	NOTCH2
TCF3	HDLBP
FOXC1	MARCKS
GATA3	AGR2
JUN	TM9SF3
GATA3	RPS11
NR3C1	IFITM3
NR3C1	IFITM2
NR3C1	IFITM1
MYB	DUSP1
GATA3	RPS18
MAX	GLO1
STAT6	HNRNPR
FOXC1	MAP2K3
MZF1	MUC1
STAT6	CTTN
STAT1	DCLK1
CEBPB	TAGLN2
EGR2	PTDSS1
STAT6	HNRNPM
TFAP2C	APLP2
GATA3	GATA3
GATA3	CCNG2
ESR1	ARHGEF12
GATA3	RPS24
CEBPB	BTG2
TCF3	MYLK
CEBPB	BTG1
YBX1	YWHAQ
JUN	SDC4
EGR2	MTDH
GATA3	SLC38A2
PBX1	ERBB3
PBX1	ERBB4
MZF1	WNK1
RUNX1	ACSL3
EGR2	HSP90AB1
MAX	AKT3
YBX1	YWHAZ
TFAP2C	SIK1
NR2F2	ACTG1
STAT1	RUNX1T1
TFAP2C	ANP32A
STAT1	SRSF7
STAT1	SRSF5
RUNX1	P4HB
NFE2L1	IRS1
SOX9	CLCN3
YY1	PSME1
SOX9	MARCKS
STAT3	PGK1
TCF3	KCNN4
FOXC1	ID2
STAT3	CLIC1
EGR2	FUS
TCF3	TAX1BP1
STAT1	TPT1
NR3C1	MED13
SOX9	MAX
FOXC1	VIM
STAT1	CAST
NFE2L1	DYNLT1
MZF1	ZFP36
STAT1	PGF
NFIL3	MYB
XBP1	TUBA1B
RUNX1	KRT17
GATA3	BLCAP
STAT1	BIRC2
TCF3	FOXJ3
STAT1	LRBA
EGR3	APEX1
GATA3	EGR1
MYB	NR3C1
TCF4	WDR83OS
JUND	CXCR4
TCF3	DEK
STAT6	PITPNB
IRS1	GRB10
SOX9	OSBPL1A
FOXC1	RPS2
CEBPB	RAB1A
NFE2L1	POLR2I
NFE2L1	AKR1C1
TCF3	DAG1
TCF3	RABGGTB
YY1	ZFP36
NR3C1	PPIA
TFAP2C	SEMA3F
TCF3	CXCL12
CEBPB	RAB13
GATA3	CIRBP
EGR3	ADD3
ESR1	SRP14
XBP1	WDR83OS
CAV1	ESR1
SOX9	CNDP2
TCF3	GLO1
STAT6	CLIC1
FOXC1	MZF1
YY1	PSMA1
ESR1	CREBBP
PBX1	OAT
TFAP2C	DYRK1A
GATA3	ATP1A1
ESR1	SERF2
TFAP2A	INPP5A
STAT1	CARS
EGR2	LTBP2
STAT1	DDR1
PBX1	EEF1B2
PBX1	SMARCE1
MAX	RRM2
PBX1	NEDD4L
FOXC1	BZW1
RUNX1	TIPARP
TCF3	FOXO3
TCF3	DBI
TCF3	DDHD2
FOXC1	MYO1C
NFE2L1	CANX
HEY1	CLTC
MZF1	COL6A1
GATA3	CUTA
ESR1	AHNAK
JUN	HGSNAT
FOXC1	GGNBP2
NFIL3	SIAH1
NFE2L1	GABARAPL2
PBX1	COX7A2L
TCF3	MAGED1
STAT1	IRS1
SOX9	MORC2
HIF1A	CCNI
TCF4	ATF4
STAT1	RERE
XBP1	PPM1B
PLK2	PIK3R1
TFAP2C	DICER1
EGR3	DEGS1
MZF1	STAT6
PBX1	EFNA5
GATA3	HOXA5
MYB	ZFP36
TFAP2C	SEMA4C
TCF4	LIMK2
EGR1	TAGLN2
MYB	NDUFV1
NR3C1	NISCH
SOX9	MAFF
STAT1	ZFP36
YY1	PTBP1
NR3C1	GNAI3
YY1	PSMB5
PBX1	MFSD1
EGR1	GUK1
STAT3	MDH2
XBP1	ALCAM
EGR3	NFE2L1
NFIL3	HNRNPA3
XBP1	QKI
CEBPB	ID2
NFIL3	HNRNPA1
STAT3	RPL27
STAT3	BCLAF1
STAT3	RPL29
TFAP2A	RCAN1
STAT3	RPL28
STAT1	GABARAP
YY1	CLIC1
EGR3	NDRG1
SOX9	COMT
SOX9	HMGB1
JUN	MATR3
TFAP2A	ARL4C
FOXC1	MAX
PBX1	MTMR4
PBX1	TGFBR2
TCF3	CEP68
EGR3	IER3
YY1	HNRNPH3
ESR1	BAMBI
ESR1	ALDOA
XBP1	HIST2H2BE
FOXC1	ATP5G2
HIF1A	SHANK2
YY1	ACTN1
RUNX1	CD63
STAT3	EIF1
FOXC1	ACADVL
STAT1	SRRM2
YY1	PAFAH1B1
FOXC1	NFIL3
NFIL3	HERPUD1
PBX1	SSR2
EGR1	GNAS
NR2F2	SLTM
ESR1	KPNB1
RUNX1	RPL4
JUN	KIAA0907
MZF1	CBX3
TCF3	MAP4
STAT1	MDH2
GATA3	HSPA1B
YY1	TUBB4B
SOX9	TSC22D3
YY1	SLC38A1
ESR1	PAPSS1
GATA3	HSPA1A
RUNX1	PSMD10
NFIL3	ADAR
CEBPB	EGR1
CEBPB	EGR3
TCF3	SFPQ
TCF3	RPL4
YBX1	NTRK2
SOX9	BNIP3
MAX	CXCR4
ESR1	GPX4
JUN	LRRFIP1
TCF3	AKT3
YY1	ATRAID
PBX1	ARF4
SOX9	CFL1
JUN	VCL
YY1	RBM39
CEBPB	RPLP1
STAT3	RPL14
PBX1	DLG5
CEBPB	ATP1B1
STAT6	KRT14
MAX	DHX15
SOX9	ZMIZ2
RUNX1	ZMIZ2
MAX	ATP9A
YBX1	KHDRBS1
STAT1	RABGGTB
JUN	RIPK4
EGR3	YME1L1
EGR1	TNS3
STAT1	ALCAM
XBP1	HOXC6
ESR1	RPL37
MAX	SRSF2
FOXC1	CTTN
MAX	SMAD2
NFIL3	ESR1
STAT1	GRB10
TCF3	ACADVL
JUN	TUBB4B
TFAP2A	PAPD7
TCF4	RPL38
STAT1	DDX5
TFAP2C	CUTA
NFE2L1	CLDN8
GATA3	ELOVL5
NR2F2	ZMIZ2
FOXC1	PDGFRA
CEBPB	NFE2L1
YY1	SRRM2
ESR1	SETD2
JUN	CNN1
SOX9	PRPF40A
NR2F2	ZFP36
TCF3	NR3C1
RUNX1	PER1
YY1	KARS
XBP1	RBM15
YY1	FKBP11
YY1	ACTR3
ESR1	TCF4
CEBPB	H3F3B
ESR1	TCF3
YY1	ID2
MAX	MAT2A
EGR2	RAC1
STAT1	TMSB10
JUN	ARID5B
YY1	EIF4A1
YY1	EIF4A2
TCF3	DPYSL2
STAT6	VIM
ESR1	HSP90AA1
HIF1A	BHLHE41
MZF1	MKNK2
ESR1	RPL13
MAX	SERF2
TCF3	ROCK1
XBP1	HOXA5
STAT3	CHMP3
JUN	TUBB2A
TCF3	SAR1A
TCF4	RPL10
XBP1	MAP2K3
TCF3	CALM1
NR2F2	PPP4R1
TCF3	CALM2
PBX1	DMD
STAT3	BCL6
TCF4	AHNAK
GATA3	S100A6
EGR3	N4BP2L1
ESR1	DHX15
YY1	SRGN
ESR1	POLR2I
NFE2L1	GUK1
RUNX1	PRDX2
TFAP2C	ACTG1
SOX9	SCGB2A2
GATA3	EIF5
MAX	JAG2
FOXC1	HOXC6
TCF3	AHNAK
TFAP2A	ZMIZ2
STAT3	HSP90AA1
GATA3	APLP2
STAT1	FOSB
STAT6	MZF1
PBX1	ETV5
NR2F2	CD44
GATA3	FTL
NFIL3	EIF1
STAT1	PNISR
MZF1	MSL1
GATA3	CSDE1
ESR1	GAPDH
EGR2	JUND
ESR1	PAFAH1B1
JUN	ERBB3
TCF4	NAP1L1
JUND	ACTG1
ESR1	NQO1
TFAP2C	MKNK2
STAT6	IRS1
CEBPB	PPM1B
STAT6	PPA1
JUN	HINT1
TFAP2A	DDR1
YY1	UBR5
STAT1	TMBIM6
YY1	GNAS
NR3C1	MT1E
FOXC1	BRD2
NR3C1	MT1X
NFE2L1	RBBP7
YBX1	AKT3
EGR1	PTGDS
NFE2L1	KLF6
CTNND1	RAC1
NFIL3	PDGFC
CEBPB	NDRG2
NFE2L1	MORC2
STAT1	TOB1
CEBPB	UGP2
MAX	GDI2
CEBPB	BHLHE41
CEBPB	BHLHE40
EGR3	PTDSS1
GATA3	ARL4C
PBX1	XPO1
SOX9	CALM1
MZF1	IRS1
XBP1	PTMA
SOX9	CALM2
STAT1	BTBD1
TFAP2C	MYO1C
GATA3	DDX39B
ESR1	SOX9
FOXC1	EDF1
TFAP2C	TRIB1
STAT1	CELF2
PBX1	FNTA
CEBPB	NDRG1
AKR1C2	IL6ST
PBX1	CXADR
PBX1	DAZAP2
MAX	MEST
TFAP2A	WAC
JUN	PHB2
TCF3	RCAN1
TFAP2A	EFNA5
JUN	TSC22D1
TFAP2A	RAP1B
STAT3	SCGB2A2
NR3C1	MARCKSL1
PBX1	N4BP2L1
TCF3	RYBP
TCF4	PPIA
MZF1	SCGB2A2
ESR1	NDUFA4
SOX9	MATR3
YBX1	KPNB1
SOX9	CRELD2
STAT1	PAFAH1B1
NFE2L1	RPLP2
MAX	COL6A1
TCF4	AQP3
ESR1	MTMR4
SOX9	S100A10
YY1	GUSB
RUNX1	RPL19
NFIL3	VIM
GATA3	FOS
STAT3	RBM5
SOX9	ZFP36L1
TCF4	STAG2
RUNX1	RPL13
YY1	VAMP8
EGR3	SNRPA1
STAT1	STK24
STAT1	ARHGEF7
EGR1	JUND
FOXC1	SH3BGRL
STAT1	TRAM1
HIF1A	SPTBN1
JUN	NGRN
YBX1	PTN
GATA3	AQP3
NFE2L1	DDR1
TCF3	P4HB
STAT1	TMEM9B
FOXC1	CSDE1
STAT3	RUNX1
JUN	GLG1
RUNX1	NQO1
STAT1	TNFAIP3
CEBPB	NR4A2
MYB	RPS5
MYB	RPS2
CEBPB	SH3BP5
YY1	ACTG1
ESR1	CYP1B1
SOX9	HIF1A
PDGFRA	CAV1
STAT1	NARS
GATA3	MBNL2
CEBPB	CSNK1A1
JUN	PITPNB
TCF4	RNF139
RUNX1	RPL38
EGR3	ID2
NFIL3	CNBP
JUN	ATF3
EGR2	ATP5F1
NFE2L1	CTBP2
JUN	IRAK1
ESR1	COMT
RUNX1	PEX11B
PBX1	ADAR
PBX1	GBP2
STAT1	H1F0
XBP1	ACTG1
STAT3	MT2A
ESR1	HNRNPH1
STAT1	MXI1
TCF3	SERF2
XBP1	HNRNPDL
TCF3	PTP4A2
YY1	WSB1
MZF1	TCF7L2
ACTR2	NCOR2
ESR1	PLSCR3
TCF4	TFF3
MAX	SYNCRIP
EGR2	DYNLL1
STAT1	DPYSL2
MZF1	H1F0
MYB	PER1
PBX1	JAK1
TCF3	PER2
EGR2	CD46
TFAP2A	AHNAK
TCF3	PER1
STAT6	RERE
EGR3	BNIP3
NR2F2	PEA15
PDGFRA	STAT1
EGR2	GLS
STAT1	UBR5
XBP1	PRDX2
FOXC1	UCP2
PDGFRA	STAT3
EGR3	EGR3
PBX1	SPTAN1
NFE2L1	PRKAR1A
TFAP2A	DICER1
NR2F2	POMP
JUN	CTNNA1
PBX1	ADD3
EGR3	EGR1
TFAP2A	JAG2
PBX1	DYNLT1
MAX	FBXL5
STAT6	EGR1
TCF3	ATF3
FOXC1	WDR1
TCF3	IL17RB
EGR3	U2AF1
STAT6	GSTK1
MAX	CD164
YBX1	ESR1
EGFR	ESR1
ESR1	CFL1
FOXC1	SOCS2
TCF3	DDIT4
STAT3	MT1E
PBX1	FEZ2
MAX	IER2
EGR2	ISG20L2
JUN	CRIP1
JUN	S100P
YY1	LUC7L3
TFAP2A	TUBB4B
NFE2L1	BLCAP
SOX9	LONP2
STAT1	PEX11B
MAX	GGNBP2
EGR1	RPL22
NFE2L1	EIF4H
TCF3	INSR
TFAP2A	CREBBP
FOXC1	MORC2
EGR2	TNFAIP3
SOX9	RPS26
XBP1	DLG1
ESR1	ATP5F1
MAX	BHLHE40
GATA3	AHNAK
JUN	EIF5
XBP1	RUNX1
SOX9	PTPRK
STAT6	ATF3
STAT3	CDIPT
MAX	NFIB
ESR1	UBB
PBX1	BMI1
EGR1	RPL10
STAT1	TOP1
CEBPB	TM9SF3
CEBPB	HDLBP
PBX1	GNG12
TFAP2C	ATP8B1
FOXC1	PCBP2
ROCK1	RHOA
EGR3	KLF10
YY1	TOB1
TFAP2A	MARCKSL1
STAT6	CD63
EGR3	TCF3
TCF3	VAV3
FOXC1	CAPZA1
MAX	HMGB1
STAT3	AGR2
SOX9	MTMR4
ESR1	NFE2L1
TFAP2A	EIF5
JUN	PSMC2
ESR1	COX6B1
YY1	UBA52
TCF3	GORASP2
STAT6	PNISR
TFAP2A	GNAS
JUN	ATP1B1
TCF4	NOP56
EGR3	PLXNB2
MAX	TIPARP
EGR1	RPL31
TCF3	VPS35
MAX	ALDOA
EGR1	RPL37
TCF4	PGF
GATA3	PAM
TCF4	RPL9
NR3C1	DHRS2
STAT6	CD46
TCF4	RPL3
STAT3	RTN4
FOXC1	ELF5
TCF3	RPSA
MAX	CTDSP2
EGR3	SLC7A1
TCF3	ZMIZ2
STAT1	EFNA5
STAT1	WFDC2
TCF3	LRRFIP1
GATA3	CDK19
SOX9	STAU1
PBX1	PSMB5
ESR1	ATP5A1
TFAP2A	FOXO3
ESR1	KHDRBS1
TCF3	RPS2
EGR1	GABARAP
NR3C1	CTBP1
JUN	VIM
TCF3	RPS5
STAT1	APP
CEBPB	ZFP36L2
YY1	CRIP1
MAX	FUBP1
STAT6	FOS
ESR1	PLEKHA5
IRS2	INSR
NFIL3	HNRNPH1
STAT1	PTMA
STAT1	AQP3
CEBPB	PRDX2
STAT3	BUB3
WNK1	PIK3R1
STAT1	NREP
YY1	ARF1
RUNX1	LRBA
ESR1	CX3CR1
NFIL3	PGK1
MYB	APLP2
NR3C1	HN1L
STAT6	ARID1A
JUN	ADD3
STAT6	FAM60A
NFE2L1	UQCR11
PBX1	PSMA1
TCF3	VPS51
ESR1	IRS2
ESR1	RAC1
MAX	GABARAP
ESR1	EPS15
STAT1	SCGB2A2
ESR1	IRS1
TFAP2A	TCF3
RUNX1	CLIC1
NFIL3	RCBTB2
CEBPB	SYNCRIP
STAT3	ARID1A
JUN	KLHL21
ESR1	ITSN1
YY1	SRSF2
MAX	LDHA
MAX	LDHB
RUNX1	ZFP36
PBX1	MAT2B
MZF1	UBQLN4
STAT3	VIM
XBP1	SRRM2
NFE2L1	GNAS
PBX1	PUM1
STAT3	FOS
STAT1	SRGN
EGR2	PLXNB2
MAX	PRDX2
EGR2	UQCR11
EGR2	VAPA
TCF3	ADAM10
EGR2	KLF10
MAX	PRDX3
TCF3	CCNG2
MYB	P4HB
EGR2	HADHB
TFAP2A	SEMA4C
MAX	XPO1
STAT3	PON2
STAT6	TPT1
STAT1	B2M
NR2F2	WDR6
XBP1	SLC7A1
PBX1	ARL6IP5
EGR2	AGR2
ESR1	SGK1
TFAP2C	MARCKSL1
FOXC1	CD74
STAT1	SIDT2
TCF4	NR3C1
TCF3	DUSP22
TCF3	CHD9
NR3C1	ATF3
JUN	APLP2
STAT6	BHLHE40
EGR2	NCOA4
EGR1	ETV5
PBX1	PAM
FOXC1	SERTAD2
TFAP2A	SEMA3F
ACTB	NCOR2
EGR1	FUS
FOXC1	RGS2
STAT3	DDX5
NFIL3	SRSF7
MYB	NR4A1
NFE2L1	SH3BP5
MYB	NR4A2
EGR2	IFNGR1
STAT3	RALGDS
MZF1	RPLP2
TFAP2A	RPS21
YY1	GNB2L1
PBX1	COX7C
NFIL3	HNRNPDL
TFAP2A	RPS15
STAT1	DLK1
ESR1	EIF4H
TCF3	MZF1
NR3C1	EFNA5
SOX9	RUNX1
YY1	SF3A1
JUN	AHNAK
FOXC1	CCT2
MZF1	TFAP2A
NFE2L1	HLA-A
NFE2L1	HLA-B
TCF3	TCF4
EGR3	RPS2
STAT3	PPP4R1
TCF4	RPSA
TCF3	NR2F2
PBX1	RANBP9
JUN	CIRBP
KIT	PIK3R1
ESR1	EIF3K
STAT1	PLK2
SOX9	CTDSP2
SOX9	SEL1L3
FOXC1	CD44
CEBPB	ADAM28
XBP1	RHEB
MAX	PANK3
YBX1	EPS15
NFIL3	SKP1
CTNND1	RHOA
MAX	TUBB
GATA3	SH3BP5
GATA3	LRBA
PBX1	MAST4
FOXC1	RPLP2
EGR2	TRIM37
TCF4	GABARAP
STAT6	MAST4
RUNX1	ATP8B1
CEBPB	VIM
XBP1	DDX47
STAT1	TAGLN2
PBX1	DCN
STAT6	RBM47
TFAP2A	GOT2
TFAP2C	RPS15
CEBPB	GLTSCR2
ESR1	HLA-C
JUN	ALCAM
TCF3	UROD
MAX	CBX3
CEBPB	EVL
EGR2	KCTD12
XBP1	PTPRF
MAX	ZFP36
GATA3	HLA-DPA1
CTNND1	FLNB
MAX	CLCN3
STAT1	ARFGEF2
NR2F2	H1F0
EGR2	HNRNPDL
PBX1	FMO2
STAT1	VAMP4
STAT1	TRIM37
SOX9	PHB2
STAT1	DARS
STAT3	IFNGR1
TCF4	COX6B1
TFAP2A	MYH10
STAT1	TRIM33
STAT1	RPS24
CEBPB	RPL38
STAT1	RPS23
EGR1	ALOX5
TCF3	GAK
TFAP2A	ID2
CEBPB	RPL37
STAT1	RPS25
SGK1	PIK3R1
NFIL3	PAPD7
MZF1	GATA3
NFE2L1	CTGF
NFIL3	PFDN5
CAV1	INSR
JUN	YPEL5
EGR2	HNRNPAB
YY1	WDR13
CAV1	PTPRF
PBX1	SKP1
SOX9	DLG1
STAT1	TIPARP
CEBPB	CD63
STAT6	BCLAF1
NFE2L1	MAP4
CEBPB	AQP3
PBX1	SNRPD2
JUN	UBC
MAX	QKI
FOXC1	MTMR4
TFAP2A	BMI1
TFAP2C	RPLP0
YBX1	CLTC
CEBPB	RPL26
GATA3	DUSP1
TFAP2C	RPLP2
MAX	GNAS
CEBPB	RPL24
EGR3	KLF4
PBX1	TUBB4B
EGR2	TCF25
EGR3	KLF5
PBX1	STOM
MAX	RYBP
RUNX1	ACTB
RHOA	CUL3
CEBPB	MXI1
RUNX1	BZW1
STAT1	NCOR2
NR3C1	PTPRF
TCF3	TNPO1
CEBPB	RPL19
FOXC1	GABARAP
RUNX1	GAPDH
RUNX1	TAGLN2
STAT1	SETD2
CEBPB	YME1L1
TCF4	CSNK1A1
CEBPB	CD44
PBX1	IL6ST
STAT1	TSC22D1
EGR2	GLTSCR2
NFE2L1	PRDX3
YY1	NCOR2
TCF3	SGSH
CTNND1	STAT1
JUN	PCMT1
TCF3	BHLHE40
STAT3	DBT
SOX9	CXCR4
GATA3	DDX5
CEBPB	UCP2
TCF3	GALNT1
CEBPB	IDH1
NFIL3	SERP1
TCF3	LEPROT
STAT1	TFAP2A
TCF3	TGFBR2
EGR3	EIF5
YY1	SLC7A1
PBX1	CDC42BPA
GATA3	TIPARP
STAT3	DARS
FOXC1	HERPUD1
STAT3	SFPQ
RUNX1	TUBB4B
XBP1	BNIP3L
CEBPB	BZW1
CEBPB	BZW2
XBP1	ATP8B1
TCF3	LMO4
JUND	CHMP3
SOX9	ADAR
TFAP2A	CRIP1
PBX1	PTDSS1
SOX9	KBTBD2
YBX1	CREBBP
STAT6	GALNT1
ESR1	ANXA5
YY1	UFC1
FOXC1	TCF4
ESR1	RPLP2
ESR1	MAP1B
MYB	H3F3B
YY1	ZFP36L2
YY1	ZFP36L1
ESR1	NR4A2
JUN	RALGDS
TFAP2A	PFKFB3
EGR1	COX6B1
ESR1	UBA1
HIF1A	UBE2D3
CEBPB	ZFP36
PBX1	ACTR2
EGR2	MAOB
NFKBIA	SUMO1
EGR2	SLC7A1
TCF3	SCPEP1
JUN	SF3B1
ESR1	GOT2
NR3C1	IRS1
PBX1	CREBBP
ESR1	TNS1
CEBPB	LAMB3
TCF3	NTRK2
ESR1	TNS3
EGR1	BZW1
XBP1	TM9SF2
EGR1	BZW2
PBX1	NUMA1
XBP1	TM9SF3
YBX1	SPTBN1
CEBPB	GGNBP2
NR3C1	SEMA3F
NR3C1	PAPSS1
MZF1	HNRNPD
YBX1	STK24
NFE2L1	MFSD1
TCF4	FTH1
RUNX1	ZBTB18
MAX	RPLP2
TCF3	CUL3
STAT3	CRIP1
IFNGR1	STAT1
EGR1	DDX5
EGR1	CD63
HIF1A	EGFR
FOXO3	ESR1
STAT3	RERE
SOX9	MTDH
ESR1	MAFF
NFE2L1	ARMCX6
STAT6	CRELD2
FOXC1	SMARCE1
TCF4	ACSL3
PBX1	WDR1
STAT3	ZC3HAV1
ESR1	KRT8
GATA3	PEX11B
TFAP2A	CIRBP
TCF3	NOTCH2
STAT3	MZF1
PBX1	INSR
STAT6	WSB1
TFAP2C	RYBP
SOX9	RHOA
NFE2L1	JUND
EGR2	NFE2L1
ESR1	SH3BP5
PBX1	MORC2
CEBPB	PREPL
STAT1	COX6A1
EGR1	CLTC
TCF3	GNAS
GATA3	TAGLN2
CEBPB	TXNIP
NFIL3	ECHDC2
FOXC1	HSPA1B
EGFR	CAV1
EGR2	STAT1
CEBPB	SMARCA2
PBX1	RASA1
FOXC1	HNRNPA1
MAX	ATP8B1
CEBPB	DDX39B
TCF3	NDUFS6
FOXC1	HSPA8
STAT1	TTC19
NFIL3	ZNF395
PBX1	MYL12B
NFIL3	MCL1
NR3C1	ZDHHC6
SOX9	CHMP5
FOXC1	CFL1
STAT1	CDK19
NR3C1	ATP6V0E1
JUN	RUNX1
YY1	ARID5B
MYB	TAGLN2
FOXC1	KLHL21
NR3C1	MBNL2
JUN	GAPDH
MYB	HES1
STAT1	MTMR4
PBX1	ARHGEF7
GATA3	IER2
SOX9	SAR1A
PBX1	STK24
NFE2L1	CX3CR1
STAT6	SCGB2A2
SOX9	ZFP36
FOXC1	RUNX1
GATA3	TNFAIP3
FOXC1	TMBIM6
TCF3	PRPF40A
STAT1	KHDRBS1
TCF3	FUBP1
TCF3	SPCS3
TCF3	PFKFB3
YY1	SKP1
YY1	DYRK1A
TCF3	DDX27
EGR1	PDE4C
MAX	NOP56
YY1	ACTB
MYB	MKNK2
TCF3	SPCS1
MAX	REXO2
CEBPB	GPX1
YY1	RAB13
XBP1	TFAP2A
TCF3	SGK1
CEBPB	GPX4
TCF4	ANP32B
NFE2L1	WDR6
PBX1	ZNF207
STAT1	MARCKSL1
NR2F2	ATP5J2
STAT3	UQCRQ
NFIL3	NPM1
TFAP2A	ZFP36
SOX9	SNN
MZF1	EIF4A1
NR3C1	GATA3
TFAP2C	MYH10
CEBPB	SEC11A
YBX1	PIK3R1
TCF4	DDX39B
NR3C1	ARL6IP5
STAT1	BBOX1
MAX	SIDT2
TCF3	PON2
NFE2L1	GAPDH
PIK3R1	IRS2
PIK3R1	IRS1
FOXC1	WDR83OS
CEBPB	CLCN3
MZF1	HOXC6
STAT1	FLNB
FOXC1	SLC25A3
STAT1	RPS16
MZF1	DUSP1
TCF3	NCOA2
STAT1	RPS14
TCF3	CDK2AP1
STAT1	RPS12
JUN	SEMA3F
STAT1	ANP32A
TCF3	ESR1
STAT1	RPS11
NFE2L1	GSN
JUN	CXCR4
TCF3	DDX3X
FOXC1	NQO1
PIK3R1	KIT
EGR1	CCNI
NR3C1	MKNK2
TCF3	OAZ1
TCF3	TRMT112
ESR1	COX4I1
STAT6	STAT3
NR2F2	ATP5G3
PBX1	GSN
MZF1	XRCC6
TCF3	CHMP4A
EGR1	FYCO1
EGR1	ACP1
SOX9	FMO2
STAT1	RPS18
YY1	RAB1A
STAT1	PDGFD
JUN	SEMA4C
EIF2AK2	PIK3R1
STAT1	PDGFC
PBX1	GUSB
CEBPB	HNRNPH1
FOXC1	CSNK1D
NR2F2	RPL18
MAX	HERPUD1
STAT1	PDGFA
NFE2L1	SRSF2
NR3C1	EEF1A1
YY1	ARID1A
MZF1	DDR1
STAT6	STAU1
TCF3	SH3BP5
TCF4	SOCS2
GATA3	SKP1
TCF3	UBA52
TCF3	MYO1C
NR3C1	SPSB3
TCF3	MT1X
XBP1	SEMA5A
STAT3	TNFAIP2
STAT3	PDS5A
MAX	YPEL5
MYB	RPS15
SOX9	S100A6
GATA3	WAC
TCF3	MT1G
TCF3	MT1H
NR2F2	KCNN4
STAT3	CRELD2
NFE2L1	MATR3
NR3C1	HECA
NFIL3	CA2
TCF4	KCNN4
TFAP2C	CRIP1
YY1	FLNB
MAX	HNRNPH3
TCF3	CTBP2
TCF3	CTBP1
MYB	ACTG1
TFAP2C	TCF3
SOX9	BZW1
STAT3	DDX3X
EGR1	SUMO3
STAT3	QARS
PBX1	RAPGEF2
STAT1	WSB1
NFE2L1	FZD7
TCF4	UBR5
STAT6	NR4A1
STAT6	NR4A2
NR3C1	RPL23A
JUN	TPI1
EGR2	RPS2
SOX9	ARID1A
NR2F2	SLC26A3
FOXC1	NEBL
HIF1A	GNAI3
YY1	RPLP2
NR3C1	LAMB3
MAX	TCF25
YY1	RPLP0
MZF1	ZFP36L2
STAT3	RPS27A
MZF1	ZFP36L1
TFAP2C	HES1
MAX	PFN2
STAT6	PTP4A2
JUN	ENO1
TCF3	IFITM1
YY1	BTG1
TCF3	IFITM2
TCF3	LDHA
TFAP2A	GABARAP
SOX9	TRPS1
TCF3	CHMP3
NFE2L1	DDX5
NR3C1	LAMA3
EGR3	CPB1
TCF3	CTTN
MAX	RPS5
MAX	RPS2
YBX1	ACTR3
MAX	CCDC47
JUN	CFLAR
MAX	PTBP1
JUND	CLTC
JUN	TMEM66
MZF1	PEA15
TCF4	CALM1
PBX1	UGP2
TCF4	CALM2
XBP1	GABARAP
EGR2	TAGLN2
JUN	BLCAP
NFE2L1	LAPTM4A
EGR3	YBX1
EGR3	MXI1
PBX1	UQCRC2
MZF1	EIF5
GATA3	KPNB1
FOXC1	EIF5
MYB	KLF6
EGR1	CTDSP2
MAX	RPN2
TCF3	MAST4
YY1	TUBB
STAT1	BHLHE40
CEBPB	PDS5A
GATA3	SLC25A6
TFAP2C	FLNB
NFIL3	TSC22D3
YY1	PTGDS
TCF3	GADD45B
NFIL3	TSC22D1
JUN	MIF
TFAP2C	DAG1
NR2F2	CRIP1
NR3C1	PSMA6
NFE2L1	CHI3L1
STAT1	MUC1
STAT1	SEMA3F
NFIL3	MBNL2
TCF3	FRY
CEBPB	PEX11B
XBP1	KCTD12
NFE2L1	AHNAK
TCF3	MED13
STAT1	EGR1
FOXC1	TCF7L2
PBX1	CANX
EGR3	FAM13B
STAT1	SOCS2
JUN	PTP4A2
NFIL3	EIF3H
NR2F2	PANK2
FOXC1	CPD
TCF3	NDUFV1
TFAP2A	CFL1
MZF1	IER2
STAT1	CTNND1
YY1	BMI1
PBX1	STC2
PBX1	CAP1
NFE2L1	SORL1
GATA3	ARHGDIB
STAT1	NAMPT
STAT1	ZNF410
RUNX1	MAT2A
STAT3	PER2
RUNX1	MYO1C
STAT3	PRDX2
XBP1	HMGN4
NFIL3	ZC3H11A
YY1	CRELD2
SOX9	BMI1
XBP1	SRP14
XBP1	YBX3
STAT1	CDIPT
TCF3	EDF1
YY1	AP3S1
NFIL3	PRNP
ESR1	NDUFV1
STAT1	TNS3
STAT1	TNS1
TFAP2A	SNN
FOXC1	BHLHE40
STAT1	PIK3R1
CEBPB	ARID1A
FOXC1	ADD3
MAX	HNRNPA1
STAT1	PTPRK
ACTR10	NCOR2
NFE2L1	BCL6
MZF1	JUND
TFAP2A	YWHAZ
MAX	TNFAIP3
PBX1	COX7A2
TCF3	CFLAR
TCF4	FABP7
EGR1	BRD2
MAX	ID2
YY1	IMPDH2
TCF3	OGT
YY1	SDC4
PBX1	CARS
EGR1	RAB1A
PBX1	RAB3GAP1
YY1	GABARAP
NR2F2	TPI1
JUN	TMEM9B
XBP1	KCNN4
GATA3	BTG1
PBX1	LITAF
STAT1	ARID1A
NFE2L1	USO1
TCF4	GNAS
MZF1	LRBA
PBX1	KLHL24
GATA3	ARID5B
MZF1	GABARAP
EGR2	YTHDF1
MYB	CUTA
NFIL3	BTG1
CEBPB	CHPT1
PBX1	CAST
YY1	PAPD7
STAT6	RPS11
SOX9	CSNK1D
PBX1	TFRC
PBX1	PIK3R1
TCF4	ECHS1
STAT1	FLOT1
PBX1	FAM60A
TCF3	CIRBP
NFE2L1	TAGLN2
EGR2	TCF3
STAT1	ARID4B
STAT6	RPS16
EGR2	SNRPA1
ESR1	NDUFS6
GATA3	PDCD4
GATA3	CXCR4
TFAP2A	QKI
JUN	PER1
MYB	SKP1
NR2F2	CSRP1
JUN	PER2
STAT1	EGFR
TCF3	CRIP1
NFE2L1	USP7
MAX	RPL23A
TCF3	PIK3R1
CEBPB	LRRFIP1
STAT1	ERBB4
MYB	CTDSP2
NR2F2	INPP5A
FOXC1	CEL
STAT3	DDX17
JUN	RGCC
CEBPB	FOSB
FOXC1	YBX1
TFAP2C	RPS2
CEBPB	ARID5B
STAT3	ZFP36
TCF3	MAFF
JUN	ANP32A
NFE2L1	UCP2
MAX	HNRNPDL
MYB	GPX4
YY1	HNRNPA1
GATA3	BAMBI
YY1	APEX1
ESR1	TMEM258
STAT6	CDKN1A
CEBPB	GATA3
NFIL3	SPP1
STAT6	JUN
TFAP2C	HEY1
NFE2L1	PSAP
STAT1	HNRNPR
STAT1	HNRNPU
MZF1	ID2
GATA3	GGNBP2
MAX	CD63
EGR3	GLS
MYB	ERBB3
TFAP2A	PDGFA
SOX9	DPYSL2
STAT1	HNRNPC
GATA3	MTMR4
YY1	ZCCHC8
STAT3	GLTSCR2
STAT1	HNRNPM
TCF3	GSTM3
CEBPB	S100A6
CAV1	PDGFRA
STAT1	COMT
GATA3	HLA-DPB1
JUN	CDKN1A
NR3C1	KCNN4
SOX9	ARID5B
FOXC1	ITGA6
MYB	CIRBP
MAX	MYO1C
MYB	CRIP1
MZF1	CAMK2N1
STAT6	SOCS2
CEBPB	DDX5
PBX1	TMED5
TCF4	ZFP36L2
ESR1	SEMA5A
STAT3	ATP5C1
TFAP2C	RCAN1
CTNND1	NOTCH2
TFAP2A	ANP32A
NFIL3	LIPA
GAK	PIK3R1
STAT1	ANXA8L1
ESR1	SEMA4C
MAX	TTC3
STAT1	NOTCH2
STAT6	TOP1
FOXC1	S100A10
PBX1	CELF2
MAX	HNRNPAB
ESR1	STAT1
NFIL3	AHNAK
STAT1	SLC25A6
ESR1	MORF4L2
ESR1	STAT6
EGR2	SEH1L
SOX9	EIF4G2
YBX1	CD81
RUNX1	RPS5
YY1	CTBP1
YY1	COX6A1
YY1	LRBA
ESR1	YWHAQ
STAT1	TRIAP1
TCF3	KLF10
TFAP2A	GPX4
FOXC1	CLCN3
XBP1	PRKAR1A
TFAP2C	EGR3
STAT3	PSMA6
STAT3	WSB1
STAT1	PTP4A2
YY1	PNISR
CTNND1	CTBP1
STAT3	ATP5F1
RUNX1	FAU
ESR1	YWHAB
ESR1	PARK7
STAT3	SOCS2
CEBPB	RPS11
STAT6	IFITM1
GATA3	SERTAD2
PBX1	GABARAP
STAT1	KLF4
TCF3	MAP2K3
NR3C1	ACTB
STAT1	KLF6
FOXC1	NFE2L1
STAT1	SH3BP5
EGR1	ATP1A1
CTNND1	NCOA2
TCF4	TXNDC5
STAT1	KLF9
SOX9	DUSP1
MAX	PAPD7
STAT1	POLR2B
YY1	STARD7
MZF1	TUBB4B
STAT1	POLR2I
SOX9	DUSP6
CEBPB	BCL6
STAT3	DIMT1
TCF3	USP7
SOX9	PIK3R1
JUND	WEE1
RUNX1	SH3BP5
NFIL3	FHL1
JUN	AKR7A2
IFNGR1	JAK1
FOXC1	EEF1G
JUN	LTBP2
EGR3	FLOT1
STAT1	KIT
PBX1	FOS
NFE2L1	NQO1
YY1	PHB2
STAT1	GNB2L1
TFAP2A	EGR3
TFAP2C	MAST4
STAT1	SCRN1
EGR3	NISCH
PBX1	MID1
EGR3	TNFAIP3
NFIL3	SLC26A3
MAX	IPO7
ESR1	SNRPD2
STAT1	BUB3
MAX	CAST
STAT1	ATP1B1
STAT1	CHMP3
FOS	WEE1
MAX	PPA1
ESR1	VAV3
CEBPB	YWHAB
SOX9	DNAJB9
NFE2L1	SERF2
EGR2	EVL
GATA3	CHMP3
EGR2	EGR1
SOX9	GATA3
MAX	CNDP2
EGR2	EGR3
NFE2L1	EFEMP1
XBP1	FKBP11
STAT1	LHFP
TCF3	GCOM1
PBX1	PEX11B
NFE2L1	TOMM70A
ESR1	YWHAZ
EGR3	TMEM9B
NR2F2	RPS25
XBP1	PAPD7
PBX1	PLSCR3
MZF1	EGR3
PBX1	MED13
PBX1	RGS2
NR2F2	MAFF
TCF3	IGFBP7
PBX1	RGS1
MZF1	EGR1
SOX9	FEZ2
ESR1	MAP2K3
ESR1	HMGN4
TCF3	NCL
PBX1	EIF4A2
TFAP2C	RPL36
ESR1	KIT
STAT1	NR4A2
STAT1	NR4A1
NR3C1	CEBPD
ESR1	PTTG1IP
STAT1	RPL23A
TCF3	FAU
NFIL3	NR3C1
MAX	STAT1
NFE2L1	NIT2
CEBPB	CLTC
MAX	STAT3
STAT3	PNISR
TCF3	HSP90AB1
MYB	NDUFS6
NFE2L1	PAFAH1B1
GATA3	SEMA4C
TCF3	PPIA
JUN	MAP2K3
XBP1	LITAF
EGR2	ANXA5
CEBPB	PLSCR3
NFIL3	ZNF451
FOXC1	PLEKHA5
CTNND1	IRS1
GATA3	PFDN5
STAT3	ZFP36L1
CEBPB	IGFBP7
JUN	MYL6
YY1	NACA
CEBPB	IGFBP5
YY1	S100A6
TCF3	JAG2
YY1	IRS1
CEBPB	CDV3
TCF3	CAST
YY1	CUTA
STAT6	EIF1
FOXC1	SNX3
TFAP2C	HNRNPAB
NFE2L1	SRGN
MYB	IMPDH2
SOX9	GAS7
TFAP2C	SLC1A4
PBX1	HECA
JUN	PANK3
RUNX1	RPS18
MZF1	ACADVL
TCF4	WDR6
NFIL3	NFE2L1
FOXC1	GATA3
EGR2	ZFP36
MYB	LRBA
NFIL3	ZFP36L1
XBP1	HMGB1
PBX1	RPL11
TFAP2A	IRS1
TFAP2A	IRS2
TFAP2C	CAPZA1
PBX1	RPL17
FOXC1	ACTB
STAT1	PRDX2
PBX1	RPL19
YY1	ZMIZ2
STAT1	TMSB4XP8
PBX1	LIMCH1
PBX1	KLHDC2
RUNX1	RPS23
TCF4	SPCS3
GATA3	CREBBP
TCF4	SPCS1
TFAP2A	PTBP1
TCF3	CAV1
MAX	HNRNPD
TCF3	NISCH
[truncated: 2,963 more rows]
